# Supplementary material for: FunHoP analysis reveals upregulation of mitochondrial genes in prostate cancer
Source: PLoS One. 2022 Oct 25;17(10):e0275621. doi: 10.1371/journal.pone.0275621 (PMC9595552; doi:10.1371/journal.pone.0275621)
Supplement: S1 File — (XLSX) [file pone.0275621.s001.xlsx]

## Sheet: Title
S1 File: Differential expression analysis between LNCaP+VCaP (prostate cancer cell-lines) and RWPE+PrEC (normal prostate cell-lines)

## Sheet: diffexp_LNCaP-VCaP_vs_RWPE-PrEC
Gene	logFC	AveExpr	t	P.Value	adj.P.Val	B
KLK3	13.8995047753107	5.63227764986339	79.3283077531564	2.30545823737382e-38	5.46624148081334e-34	71.7630449859659
KRT5	-14.1787273742603	4.42827583272137	-59.4019235162691	2.30530727115565e-34	2.59284321819663e-30	65.9743686588492
IFI16	-9.42585949796637	2.37291734087563	-58.7458441002025	3.280695763218e-34	2.59284321819663e-30	65.6468592442111
MIR205	-6.84974976243277	1.24228969831966	-52.0761403224941	1.50190372542263e-32	8.90253433244263e-29	62.3193632456584
TP63	-10.5355970067695	2.85225291058586	-46.2482770132615	6.42164464085042e-31	2.41222520818881e-27	59.3552977282584
KCNN4	-6.99671943247578	1.4990504349083	-46.0970477708499	7.12171086348448e-31	2.41222520818881e-27	59.088743435538
HPN	8.99746017187316	3.35723759651487	46.7546961403499	4.55192830763185e-31	2.15852440347902e-27	59.0437495559949
SPON2	11.4338092720819	5.62437290448352	45.7200123598877	9.23097476019823e-31	2.73583014455375e-27	58.2140028548783
KRT6A	-11.9111334861684	3.53935203519467	-44.3084297033314	2.4843166874318e-30	5.89031486590079e-27	58.166826962781
PPFIA2	9.24288733592579	3.22456241625628	44.316995302802	2.46921042915961e-30	5.89031486590079e-27	57.7695628745093
KRT17	-12.5006075975782	3.70299595019526	-42.5151172542448	9.14092741576378e-30	1.97028535479781e-26	57.0286057073192
RAB38	-7.53438175215549	1.54960465684971	-42.1320462004855	1.21572410433554e-29	2.21729373183043e-26	56.6732085636895
PRUNE2	10.9855137338198	4.39964979720791	42.3122331889657	1.06278809355469e-29	2.09989214151514e-26	56.4777226450985
COL17A1	-11.896805438746	4.18594630847125	-40.8670153066095	3.17449992656092e-29	5.01782621725062e-26	55.746686407605
ETV5	-6.69432893053915	1.86449570301782	-40.8997245798536	3.0955762832691e-29	5.01782621725062e-26	55.6770394443854
WNT7A	-6.36813423859943	1.03691524785522	-40.7263131750172	3.53838034874496e-29	5.24343737929644e-26	55.6001343964855
NKX3.1	6.99159314927744	5.88051069058602	39.8668517310389	6.92048215206144e-29	9.65203716619863e-26	55.0012564084207
IL20RB	-8.51997132018789	3.14120541551473	-39.5062543993946	9.20812708957354e-29	1.1490773331252e-25	54.6524483546722
SYT4	7.61938472284479	2.07391576219929	39.637367154754	8.29749315741331e-29	1.09296423756816e-25	54.6381518436607
TPBG	-9.23153036739085	2.945799269916	-39.178511025031	1.19633523899382e-28	1.41825542582717e-25	54.5752078048224
INPP5D	-7.92516890428683	1.90699930788909	-38.9108876854191	1.48374942884592e-28	1.59907722536076e-25	54.4385562282973
TMEM246	-6.24465825195741	1.09542275484029	-39.0606022301368	1.31514746353775e-28	1.48486411240382e-25	54.4207677425182
MOB3B	-6.56322744619215	1.13716173120866	-38.5331725656648	2.01553373483791e-28	2.07775238491335e-25	54.0767527155372
MIR205HG	-9.11450032702214	3.14331364717452	-37.4613018937239	4.88448038758662e-28	4.82545958290328e-25	53.2305229912834
LRRC26	7.96300237747223	3.16894671346262	36.848203079953	8.19346184191502e-28	7.7706792108722e-25	52.4778048470166
KLF5	-5.47062065256269	5.1449497358688	-35.585748892187	2.44069761140444e-27	2.22572847563074e-24	52.0030958744865
CLDN3	7.98430391345079	2.75372430738814	35.2244883430385	3.3582752591232e-27	2.94906319977078e-24	51.294453312984
CMBL	2.96622321130555	5.59443594056438	34.4281408716893	6.86248042579724e-27	5.42364702985508e-24	51.2757283976831
KRT14	-10.3281932946115	5.4740147421494	-35.1489326747071	3.59149397896416e-27	3.04122579433001e-24	51.1770711318047
CKB	3.60614618395017	8.14931724634894	34.116642209767	9.11467209716329e-27	6.75340235699192e-24	51.1386048978433
BEND4	7.67385014922275	2.11564232239242	34.7908851117215	4.94618285946323e-27	4.04393088268528e-24	50.9907526998924
APOBEC3C	-6.86562161647369	1.67923239786851	-34.2692663539279	7.92893658068799e-27	6.06435762348749e-24	50.7259019406409
ABCC4	4.41271313232858	6.45123914592472	33.5616130764764	1.52066419203923e-26	1.03014137123572e-23	50.5281925037656
IQGAP2	8.39549372583508	2.6492243141105	33.9881818507687	1.02537757754259e-26	7.36718253440445e-24	50.3633474769413
LPAR5	-5.32968536101661	0.562797215160889	-33.6351512617297	1.42030513957677e-26	9.90453966451919e-24	50.0065801963872
MMP14	-9.93385880571858	3.55251534166423	-33.355098962077	1.84345573376447e-26	1.21412042909876e-23	49.9028887913299
GABRE	-6.49900916578527	1.69744166722098	-33.2873314690792	1.96414033895454e-26	1.25864236315168e-23	49.8364429610839
TBC1D2	-4.42980453035711	4.66142486414217	-32.5839615393106	3.82105309778086e-26	2.32300433200985e-23	49.392024895061
ITGB4	-7.19687057175161	6.59197837918413	-32.3796474949078	4.64770247224304e-26	2.75492564042206e-23	49.3684946326217
ALS2CL	-4.60875641395977	5.54184808370093	-32.3490183763583	4.78666133849205e-26	2.76809122769869e-23	49.3390866025346
ALDH3A1	-6.06667253793884	1.03785570956788	-32.6674858233823	3.52823044468286e-26	2.20143010114291e-23	49.2987112148275
IL4R	-4.01343220588623	4.9722701307718	-32.3000941741991	5.01756490832862e-26	2.83253485658265e-23	49.2353912573852
JAG1	-2.55744573921427	7.02478359514697	-31.9939501171726	6.74823810194065e-26	3.55557167548917e-23	49.1595423166397
SPG20	-4.20624501170191	3.86844935943798	-31.8906137792847	7.4626471786384e-26	3.84650792620688e-23	48.5907857112081
FOXL1	-5.03116797764793	0.440004883334135	-32.0412125722916	6.44535195383977e-26	3.47316579148957e-23	48.5678415448628
SPATS2L	-3.18895683743346	5.80652742485511	-31.2958955497878	1.33975802556536e-25	6.48607541345177e-23	48.4287798518789
ARRB1	5.39183956286556	3.28281745584046	32.1325329074751	5.89915356184216e-26	3.25276583607623e-23	48.3875849474973
S100A16	-9.87334741756643	2.562224556093	-31.3124725564119	1.31789706697755e-25	6.48607541345177e-23	48.1868856676264
S100A3	-5.89692105170806	0.788035590770955	-31.2953848988646	1.34043734820387e-25	6.48607541345177e-23	48.0123960059989
PADI3	-5.9507865872537	0.902070261442912	-31.1315999856649	1.57772841983988e-25	7.48158816688069e-23	47.8888771471624
VCAN	-9.30183068099665	2.50653128335406	-30.9774281531082	1.84070076209274e-25	8.55745393514097e-23	47.8551665670312
STON2	-3.38649817823548	5.12751777152763	-30.6299311829357	2.61240324538484e-25	1.16868077260518e-22	47.7040668303515
ACTN1	-2.53686903460794	8.0015682353447	-30.4216689795414	3.22809981438884e-25	1.41737493702147e-22	47.6180359785915
PRKCQ	-4.97820972820555	0.40361764010725	-30.6728334185026	2.50138178984348e-25	1.14053388917671e-22	47.3021904952695
TRIM29	-7.72157143511353	3.9534431508367	-30.2946288746482	3.67535675380555e-25	1.58441288423145e-22	46.9298314090159
ARL4C	-5.36402505258061	4.33542063506223	-29.6924480123158	6.8462757114091e-25	2.89866423424125e-22	46.5240563948343
LIMCH1	4.29079712502555	7.40259310074623	29.1517107803831	1.20901416679594e-24	4.85859760927657e-22	46.293405624177
PRKAR2B	6.29596645751309	1.60129837737689	29.4495255243174	8.8284556304978e-25	3.67232777191409e-22	46.0976098607803
SLCO3A1	-6.34649649975382	1.69833901306812	-29.2445349243339	1.0958050986408e-24	4.47957567047816e-22	46.0638025031266
RND3	-8.11375118772663	2.00178384572971	-29.1057100526962	1.26951567860532e-24	5.01670278995537e-22	46.004346136796
NIPAL4	-6.15526135092025	0.936980377749365	-28.993633015343	1.43033274620131e-24	5.55953924793983e-22	45.8178431512758
TPM2	-4.49802673415334	4.51548160276596	-28.4089436128505	2.68358700990036e-24	9.94185125074022e-22	45.310283418994
PRSS21	-5.18862610895728	0.521166794986037	-28.5532031566456	2.29513812086623e-24	8.77705239447391e-22	45.2730103616654
SLC6A15	-7.73819495906225	1.97875544203932	-28.3372810970894	2.90113512755053e-24	1.04221081627611e-21	45.2022729362943
S100A11P1	-9.78065417594898	3.34172268195027	-28.3683761355908	2.8045902168885e-24	1.02302821603733e-21	45.1981295656553
STOM	-6.98199107786158	3.59174155784249	-28.4593666313148	2.54064492276419e-24	9.56169700297442e-22	45.1233834067335
HOXD11	-6.06679079409208	1.10562808373477	-28.2642710596957	3.14150942192321e-24	1.1117192297582e-21	45.0703003574152
HOXD10	-7.16295901004586	1.38145003190902	-28.0187408162974	4.11155876095516e-24	1.4128269307572e-21	44.8627744558799
KRT7	-10.9064782229271	3.91840662096603	-27.9206827570662	4.58083970831764e-24	1.55159584977445e-21	44.7268276667971
MB	6.66696431204933	2.19206331324373	28.0215240301598	4.09898608458715e-24	1.4128269307572e-21	44.6629814826706
EDA2R	-4.496552462134	0.405467154015714	-27.6442701035709	6.22418560213622e-24	2.07852733276971e-21	44.2560299955973
COLEC12	7.60387785419957	2.31191064722525	27.4429199232681	7.79543258282837e-24	2.56707925748417e-21	44.1406490234426
PLCH2	-4.35898309946035	4.6425764526814	-27.2615667764679	9.5599615554641e-24	3.06306335783856e-21	44.1066217321862
SPAG9	-1.84327321016149	6.81302155827219	-27.0555410106511	1.20722528360905e-23	3.52529627857653e-21	44.0086658732049
UGT1A1	-7.0344626649952	1.68681279075609	-27.2277689007677	9.93186914313342e-24	3.07174400532446e-21	44.0082365237185
MEIS2	-5.45806461780288	0.857671691878387	-27.2425248523821	9.76769713224741e-24	3.07174400532446e-21	43.947542615982
CLMP	-5.65320790629795	2.43115416507995	-27.2903348132438	9.25471127756011e-24	3.0058795122048e-21	43.9235300868964
SBSN	-5.0631646742332	0.572260129645128	-27.208331312284	1.01524758315193e-23	3.08609233288875e-21	43.8545439928511
FAT2	-8.31842845217624	4.55994999301686	-27.2238701599445	9.97571861703854e-24	3.07174400532446e-21	43.8501181728763
USP54	2.76642068696711	6.64527071910018	26.8913805551618	1.4555868669384e-23	3.87774883315837e-21	43.8217373979278
UGT1A5	-7.02167169741547	1.68168010579023	-27.0339774694151	1.23718641610905e-23	3.52529627857653e-21	43.7967933353841
UGT1A3	-7.02173446883612	1.68178756960178	-27.0206390471634	1.25610164510447e-23	3.52529627857653e-21	43.7822065254857
UGT1A4	-7.02086021302553	1.68139311996361	-27.0148819690301	1.26435754058167e-23	3.52529627857653e-21	43.7758852095473
UGT1A8	-7.01730928014357	1.67992316427915	-26.9948310347454	1.29355030044773e-23	3.52529627857653e-21	43.7538534048405
UGT1A10	-7.01730928014357	1.67992316427915	-26.9948310347454	1.29355030044773e-23	3.52529627857653e-21	43.7538534048405
UGT1A9	-7.01730928014357	1.67992316427915	-26.9948310347454	1.29355030044773e-23	3.52529627857653e-21	43.7538534048405
UGT1A7	-7.01730928014357	1.67992316427915	-26.9948310347454	1.29355030044773e-23	3.52529627857653e-21	43.7538534048405
LIN7A	5.81602074599888	1.05515811169959	27.0843790271569	1.168320419633e-23	3.50644014550614e-21	43.6178161423805
BDKRB2	-5.60301600507682	1.38518876287925	-26.8578937030692	1.5124048177029e-23	3.94056244260833e-21	43.5216904624448
CAPG	-6.9830939203643	3.01170629355191	-26.880725027126	1.47342391215583e-23	3.88165343969053e-21	43.5081653048987
COL4A1	-6.65081440231905	1.8017485020511	-26.786241476792	1.64178126151896e-23	4.23115583811026e-21	43.49900608865
PLA2G2A	6.04674871458455	1.15824560007837	26.9158013649595	1.41554107427538e-23	3.81391805353061e-21	43.4591415368116
HID1	4.26486589461036	5.36335868480969	26.5932410677785	2.05007803632467e-23	5.11771029984904e-21	43.4019210817076
TRAF3IP2	-2.25349876696337	5.79257787197928	-26.5058177234479	2.26815559062117e-23	5.60187177641959e-21	43.3775034547421
CHRNA2	8.25231710819878	2.70184776311683	26.6017310886403	2.03008348857795e-23	5.11771029984904e-21	43.2381142527038
APLN	6.21846657229025	1.84477889799861	26.5930469091738	2.05053765704622e-23	5.11771029984904e-21	43.1238475658462
TNS4	-9.31415524549782	4.55534832805705	-26.4432534637452	2.43878185110319e-23	5.96118739068625e-21	43.0009589934178
PRNP	-3.00060098926229	8.33615576782744	-26.0527077093421	3.84911515379088e-23	8.93411764958391e-21	42.843777360244
NECTIN1	-3.54645903703458	7.1410950604669	-26.0456695665368	3.88112238678677e-23	8.93411764958391e-21	42.8425178388958
KLK4	6.40647581819366	3.81885282088755	26.3735298935266	2.64458854030522e-23	6.39828513169762e-21	42.8061211237902
CCND2	-9.64163300749367	2.74182814047345	-26.0682405633849	3.77943497965712e-23	8.93411764958391e-21	42.7460039919402
AHR	-5.89510838523491	4.41705659429104	-26.0478777581326	3.87105083437998e-23	8.93411764958391e-21	42.6562277005868
TWIST2	-4.64696781388283	0.245536737943943	-26.1360837387149	3.48998669689002e-23	8.35834187709722e-21	42.6233142948564
SULF2	-7.27249599378378	4.63981803060994	-25.9114053011762	4.54711161082477e-23	1.03665400281399e-20	42.4587732967343
TLDC1	-3.223883793485	5.30586733406468	-25.6078492968707	6.52289529805531e-23	1.4454004440831e-20	42.3125104812908
TMEM154	-4.76049117708444	3.68732742807285	-25.7604296022815	5.43830598270719e-23	1.21643617783007e-20	42.2868590958142
2003-09-01	5.92669038962668	3.28084937257921	25.884009408812	4.6968788400312e-23	1.06059997425847e-20	42.2588126476396
KRT16	-10.8951792812217	3.00667092860251	-25.5784528661927	6.75624529099762e-23	1.48324607268105e-20	42.1938387624246
BHLHE40	-2.78943068256666	6.35225431993181	-25.4886128360405	7.52413684002027e-23	1.59641767486435e-20	42.1835801413158
ERGIC1	1.87670637712268	8.81080750956227	25.4719967677547	7.67573238863499e-23	1.59641767486435e-20	42.1490190833145
CALML3	-8.78051217099355	2.37161184040955	-25.4856625561658	7.55082667711936e-23	1.59641767486435e-20	42.070973011344
AHNAK2	-6.62784455863492	7.00864021006475	-25.3885066378775	8.48646927885526e-23	1.73460505691085e-20	42.0612272327739
SLC38A5	-6.52622210400573	1.62954471344185	-25.4890413402234	7.52026844505974e-23	1.59641767486435e-20	42.02962500585
PPL	-4.99268163888432	6.66992667396608	-25.3442391757989	8.95160631011938e-23	1.7986659797706e-20	42.0108282137924
UGT1A6	-7.15391924864127	1.87073191721618	-25.4199010762248	8.17173632692074e-23	1.68479885488079e-20	41.9702967718098
KLK5	-9.32888202372779	2.42423075286276	-25.3691730746656	8.68647571442685e-23	1.76031059135949e-20	41.942400793138
KCNK6	-5.51931659090047	3.15058872128107	-25.5008414502508	7.41454177096765e-23	1.59641767486435e-20	41.9223144767808
SSPO	6.67103333940848	2.59107028915151	25.4731556246624	7.6650583213893e-23	1.59641767486435e-20	41.8764106265563
SLC4A4	7.11972557498502	2.17674447452744	25.3075793619717	9.3566449315651e-23	1.8642525321631e-20	41.7314446284211
FSCN1	-5.67841562683187	5.531021902464	-25.086017690515	1.22409723249404e-22	2.41861211520281e-20	41.6572226379824
FLRT2	-6.50316463900119	1.19248035839586	-25.0437369644664	1.28881661308088e-22	2.5047411390285e-20	41.5213893729496
PODXL	4.14398011083801	4.00831847239517	25.0779221219275	1.23622491701807e-22	2.42238783326434e-20	41.5055874514211
SLC38A1	-1.89319390034842	8.43753324730814	-24.8677891224458	1.59835266976988e-22	3.05620498389063e-20	41.4124400695245
EHD2	-7.17872371158584	4.10183158923141	-25.0186588253703	1.32885867587867e-22	2.56156416301489e-20	41.3858917251818
ARSJ	-5.90736621539933	1.24415352346188	-24.8481534391678	1.63735249548924e-22	3.10573021344399e-20	41.270088110594
GSN	-5.36566441567462	5.24259552202821	-24.6802448059822	2.01361431430283e-22	3.78911074540636e-20	41.157557297397
PLEKHG3	-2.3683404903139	5.52550909150862	-24.4546786465399	2.66397909351401e-22	4.93416481898276e-20	40.9238601027546
PTRF	-5.79869292040634	4.90858176966055	-24.5199540899739	2.45612869408899e-22	4.5854182155e-20	40.9202351282303
SEMA3F	-2.71725237104317	6.1681069461366	-24.4485051722158	2.68455192597544e-22	4.93416481898276e-20	40.9134060158443
FAM83B	-4.96780698527837	3.72517068883134	-24.4223894013401	2.77340765229549e-22	5.04937072309715e-20	40.7179848413928
AR	11.4982922294058	5.32412823919652	24.4176584803837	2.78982524135692e-22	5.04937072309715e-20	40.6813477564383
GPR87	-6.97697960229529	1.40972624305304	-24.1918400063953	3.70213564487147e-22	6.60473397323645e-20	40.5086853241322
TBX1	3.70517503703312	4.00549866991465	24.1912487228795	3.70489084116595e-22	6.60473397323645e-20	40.4717487764162
ALOX15	7.38292068628098	2.61622957729335	24.0538733804098	4.40588625194952e-22	7.79578828609874e-20	40.2416403214456
MCF2L	7.03162120197457	2.1752468626206	23.8845959240621	5.46135874884977e-22	9.59176414335022e-20	40.0406436707993
PRKCQ.AS1	-4.39487154597985	0.163042696741667	-23.7871835320298	6.18360182851807e-22	1.07803823054532e-19	39.8655794655692
C21orf33	1.84989176507545	6.64665187085043	23.5510811241576	8.37154396595029e-22	1.44882706155242e-19	39.7668790160147
SNAI2	-7.25271619212186	1.92530561918269	-23.5299467296097	8.60279976345738e-22	1.47806074196793e-19	39.6807941206954
GSTP1	-9.82408626172705	3.06462134851754	-23.4906965305661	9.04988963624146e-22	1.54368980773586e-19	39.643305103375
SOX15	-6.65264047219531	2.55706045023144	-23.3630588167524	1.06763826178837e-21	1.80812165621445e-19	39.4160395814984
FOXA1	5.40734276043785	7.00790118805243	23.1506244099792	1.40822611129563e-21	2.35134092245207e-19	39.2639579545968
MIR936	-5.06704304695467	0.457272847973654	-23.2316953159633	1.26667931130246e-21	2.12999762205541e-19	39.2326415499789
PTPN1	-1.69510082674946	6.21042032965789	-23.1095951514703	1.48597050579558e-21	2.44669171475092e-19	39.1940156959929
PI3	-5.54287233241343	0.62073316292534	-23.1206632520433	1.4645726734881e-21	2.42832294324496e-19	39.1151499971868
MISP	-7.29402981952044	2.15677909558852	-23.003919852033	1.70721990099243e-21	2.79159888638141e-19	39.0025515823773
GLYATL1	7.37961235453703	2.21920182848581	22.9617896957142	1.80463772335077e-21	2.93068222059224e-19	38.9008284066391
OSBPL3	-2.45581565089235	5.15225085892882	-22.6904658022389	2.58552444892721e-21	4.14208004622056e-19	38.6587335002915
DIS3	-2.37975230741345	5.32920115583667	-22.6489534921748	2.73266712661328e-21	4.34842534040274e-19	38.6018055338382
TMEM59L	5.24922525792875	1.43446896824807	22.7997004848317	2.23604788243345e-21	3.60657791105422e-19	38.5954833932899
MYOF	-7.68342386157334	5.03379351852731	-22.6273715844723	2.81254423595675e-21	4.4456949223023e-19	38.4987298775231
ADGRF4	-6.87186701596588	1.43607967425175	-22.567723210982	3.04604980100027e-21	4.78290336302758e-19	38.4468171434301
NHS	-5.28737720316465	1.20795884987397	-22.556642778909	3.09157865446472e-21	4.82245591429989e-19	38.3890711077105
MCC	-4.34184944357083	4.40755968008119	-22.4709181683556	3.46836074026612e-21	5.3399242306305e-19	38.3356988882323
PLEKHH1	3.802829602215	5.1701221886719	22.4387366363396	3.62173808004063e-21	5.5400909598557e-19	38.3158470240235
PNPLA7	4.56627291924791	3.70477418736822	22.5263697026227	3.21957441238281e-21	4.98928819069258e-19	38.3008162717598
TNFRSF21	-2.81985373082248	6.43193114822612	-22.390723126438	3.86366461647667e-21	5.83487185074279e-19	38.2358334928694
KRT75	-5.42869705563114	1.29996645951497	-22.3992957855847	3.81928002014278e-21	5.8048159793324e-19	38.1831868018556
LTBP2	-4.34761796009481	5.31642635886429	-22.2758464967413	4.51237859468164e-21	6.7288362565976e-19	38.102888740709
MYEF2	2.23043218431549	4.93981464142086	22.2417391982984	4.72582601095845e-21	7.00308341998905e-19	38.0582998261379
HOXD9	-5.55893605102732	0.750091603929483	-22.2870332667496	4.44455212940853e-21	6.66964120178963e-19	38.041814993533
EPHA2	-4.21488548910265	4.79655796339727	-22.1782225202192	5.15145431247583e-21	7.53956677461741e-19	37.9626408995241
SFN	-9.21681921952309	3.8596473639687	-22.2236950360076	4.84292485314021e-21	7.13203405391021e-19	37.9491526252015
CDV3	-1.60583940791531	7.54604171597958	-22.1689644382615	5.21671010906744e-21	7.5882329255208e-19	37.9090108751544
PYGL	-5.0798114393303	4.93235970072358	-21.9598463816929	6.94094549883873e-21	1.00347449864309e-18	37.6627746808003
MYO1E	-3.09726054050921	5.89772519886378	-21.9140025025963	7.39173044634519e-21	1.05577065592075e-18	37.5989432675445
TIMP3	-7.51805942319914	2.09568522054604	-21.9238879035483	7.29204261145833e-21	1.04784442616774e-18	37.5899918178847
ABCA1	-5.92127319275668	2.85643284107125	-21.9085822521471	7.44698445442375e-21	1.05729342164304e-18	37.49907565071
ITGB5	-2.40326769817149	6.5189535598742	-21.7786909608091	8.90633586360745e-21	1.24217190191843e-18	37.3908589624143
UPP1	-7.13244992877497	4.31255473267071	-21.8131808686148	8.49225295272286e-21	1.19851974707773e-18	37.3875518486933
TMLHE	-4.9344763298522	1.22517999575721	-21.7891530528506	8.77857811548256e-21	1.23159814862776e-18	37.3563334887423
PCSK9	-8.26133530371927	2.25077816795752	-21.6458541188306	1.07053743066047e-20	1.4757234000558e-18	37.2197490189823
BNC1	-8.07385316139776	3.34486862604313	-21.6597586689431	1.05006942540656e-20	1.45597345475963e-18	37.1961426765159
ARHGAP6	8.52227645889424	3.06338181463992	21.6168492491949	1.11456585461219e-20	1.52753505276619e-18	37.1361467424216
DSP	-3.70316716566044	9.57368733984376	-21.5671047646656	1.19446519396029e-20	1.62763044533324e-18	37.060437716542
KLK9	-4.0872416165741	0.17309619360444	-21.5507207252922	1.22205295343133e-20	1.6557071729061e-18	36.9837818808461
APLP1	5.02666595231991	3.80179609645362	21.5181442172474	1.2788709937439e-20	1.72193223365011e-18	36.9564427399089
CYFIP2	6.39860336406116	4.53855741272078	21.514464491072	1.28545763541151e-20	1.72193223365011e-18	36.9556655128763
CRAT	2.96856654059868	5.87606167813588	21.444293614326	1.41796851272986e-20	1.87821415848185e-18	36.9520937617993
MYT1	6.95055166228739	2.10278017944237	21.4219196097096	1.46311358067351e-20	1.92724572209828e-18	36.8602850618633
PDIA2	4.77709267209786	0.985046075868759	21.4762264460005	1.3560053414502e-20	1.80622958684182e-18	36.8254654610557
CHMP1B	-1.4737489485052	6.26356990662783	-21.3578536450521	1.60074448938975e-20	2.0968868421785e-18	36.8009690051641
SLK	-2.64738472838471	6.90869297313455	-21.3439687999057	1.63229026158185e-20	2.12646165396185e-18	36.7734689764683
SLC16A5	-5.12502757058104	0.851569098667555	-21.3109128971015	1.70999264713539e-20	2.20347422084674e-18	36.719186137902
GYG2	5.76916017961518	1.60161163076745	21.3295369095647	1.66575752346875e-20	2.15820278040677e-18	36.6920286040861
TRIP10	-2.03215577374487	5.6283237939866	-21.2332706313164	1.90783414684329e-20	2.43197567858357e-18	36.6457384902371
HTR7	-5.45049829688979	0.846852894388216	-21.233721497793	1.90661971739609e-20	2.43197567858357e-18	36.6209410126378
GOPC	-2.19205812409404	5.69137239493163	-21.1971520563511	2.00775390068936e-20	2.51803373040992e-18	36.5940929556068
GJA1	-7.94075260532427	2.01246480250681	-21.1899039976249	2.02844556097973e-20	2.51803373040992e-18	36.5902693583727
ZNF76	2.55534892480889	4.90404007085995	21.1679731325874	2.09240027272826e-20	2.58389637845766e-18	36.576176503607
ANXA1	-9.67471073042086	3.63683504899179	-21.1913638493806	2.02426041923954e-20	2.51803373040992e-18	36.5714235880245
TGFB1I1	-4.79465211716732	0.932968947129029	-21.2141716412935	1.96001605477998e-20	2.47839335984982e-18	36.5685186051717
LOC541471	-4.55381710783775	0.471607750167018	-21.2123195763131	1.96515373956881e-20	2.47839335984982e-18	36.552231943838
UBB	1.84958404975182	8.34417003329544	21.1002545671373	2.30329630732111e-20	2.8295935464551e-18	36.4034395848022
COL16A1	-4.29890620184661	5.05724242478803	-21.0098282076711	2.61951889270945e-20	3.20148417248149e-18	36.3527443045108
AKR1B1	-6.77852947827936	1.31486602307745	-20.9717748745646	2.76564248509528e-20	3.36273760623636e-18	36.2787460783953
C6orf141	-6.21570776127547	1.06519781770868	-20.9076483312104	3.03114963688372e-20	3.64815014672655e-18	36.1813983647434
BMP2	-5.32883587764956	0.876592994820289	-20.9216727775009	2.97092445820004e-20	3.59390912775117e-18	36.180671023399
KIAA0319L	1.36561317549168	6.76410521325917	20.9002626025106	3.06336976615649e-20	3.65197673413522e-18	36.1376971513778
SYT1	-4.42532892772489	0.5639882323429	-20.8998604086569	3.06513441625014e-20	3.65197673413522e-18	36.1170577652599
ITGA3	-5.72355220109523	7.37461169897028	-20.8522660223343	3.28152284630018e-20	3.85172805375135e-18	36.0865700723083
CDH13	-6.8426325194328	3.02585258910989	-20.8615429163307	3.23814490590426e-20	3.81972217507413e-18	36.0836779620244
THBS2	-4.71500517419448	2.84341071771252	-20.8795045672223	3.15582697501778e-20	3.74123287888358e-18	36.0835196208984
CGNL1	3.32530087146786	4.43981804332109	20.8085043278617	3.49435800641073e-20	4.04152333326821e-18	36.0612877667645
C1orf106	-5.08751091197214	3.27378466300013	-20.8429191779562	3.32583283167279e-20	3.88450721374197e-18	36.0426470929552
SLC9A2	6.89319846249812	2.20558366010224	20.8357534632605	3.36021949195131e-20	3.90543157618458e-18	36.0384173549712
TM7SF2	5.7726804257594	6.06873648288292	20.7747157175837	3.6683747689943e-20	4.18159450831033e-18	36.016690735815
STAC	-4.65998277715028	0.411042193470173	-20.7982338784382	3.54633505974824e-20	4.0817283624578e-18	35.9819022893691
SH3KBP1	-2.24322367481806	5.29850642583931	-20.7598637525258	3.7476626747199e-20	4.25153502476598e-18	35.979877343079
EVC2	-4.7693063892569	0.455148228625934	-20.7758759603269	3.66225390590615e-20	4.18159450831033e-18	35.955169315514
CNTN1	-6.46368407585346	1.08622997810815	-20.7244459218778	3.94393882608068e-20	4.45289474125586e-18	35.9257762341907
ETS2	-4.40951851120929	4.79896802612862	-20.6132086799426	4.63204259129642e-20	5.18045895469992e-18	35.784516671413
PLEKHB1	8.05919229125846	3.49812767851747	20.6579647024426	4.34142746147587e-20	4.87844763562051e-18	35.7816646674196
DUOX1	-4.98179476693269	2.85808373146309	-20.5803263041588	4.85825987825556e-20	5.38267951931959e-18	35.6649325964407
PLEKHD1	4.96732649140434	0.567002339643266	20.5834284100166	4.83644130386099e-20	5.38267951931959e-18	35.6043504358142
RASSF9	-4.2163084982454	0.282697438976468	-20.5321945865626	5.21007578032799e-20	5.7456231047245e-18	35.5923132353644
ATP10D	-6.96845475722244	1.49398477278385	-20.4494829228976	5.87713185002597e-20	6.36286740475414e-18	35.5362941756324
IVL	-6.12911300697001	1.09680471392484	-20.4510325572497	5.8638586983083e-20	6.36286740475414e-18	35.5299518341486
SLAIN1	5.30364548994446	1.23387026333117	20.4973719573398	5.48087366347644e-20	6.01627382226974e-18	35.5066497593974
ARHGDIG	5.02554979327057	0.777733708696652	20.4741611459922	5.66937927097857e-20	6.19451532326736e-18	35.4645827641382
C19orf33	-5.86046837026658	2.90057998795088	-20.4299647199598	6.04698351224815e-20	6.51699904888199e-18	35.4584242343679
SLC7A5	-9.04435205862235	6.1456468641951	-20.3759701723842	6.54366681113688e-20	7.02037737973101e-18	35.430361280516
PTPN12	-2.10898100799792	6.34830399390589	-20.3377304447684	6.92066498326754e-20	7.3913948987961e-18	35.3264242162613
EHBP1	-2.45987333077476	6.31074938927282	-20.3265828614218	7.03472140930467e-20	7.44612699172383e-18	35.3141218911118
BLCAP	-1.68264650233564	6.33188845738696	-20.3308114342863	6.99123082839694e-20	7.43327726194132e-18	35.3136858847038
PNLIPRP3	-5.79965950218456	1.00195277332524	-20.2695713829163	7.64901970474183e-20	8.06036698664128e-18	35.2634081930086
THEM6	3.12225273939815	5.28371776872251	20.2274755717739	8.13783195137201e-20	8.49991169898812e-18	35.2178378233121
FHL2	-5.79185714894925	3.21098544776435	-20.2277416168388	8.13464378515972e-20	8.49991169898812e-18	35.1681598197905
CHPT1	2.75415492102964	4.81511024795638	20.1752947016664	8.78868201445968e-20	9.09954805951262e-18	35.1456995361273
RAB17	5.37624485224405	3.91540905349372	20.1843666247777	8.6717958028822e-20	9.01790695115513e-18	35.0963397360015
MYRIP	6.60600517696684	2.12310109219764	20.1172978393041	9.5752549732684e-20	9.87083893113886e-18	35.0125258004011
RBBP8	-2.33375231229612	5.72656725343309	-20.1009964502323	9.80912659965602e-20	1.0024758261976e-17	34.9986938325066
H2AFJ	2.89264402029272	5.8748491685619	20.091554436353	9.94726861466387e-20	1.00790486689607e-17	34.9955256033881
MTHFD1L	-1.77475521705581	5.77253610004527	-20.0976483196596	9.85788437851494e-20	1.00313492967635e-17	34.9861132275663
PIK3AP1	5.55094501657279	2.14982565793237	20.1125043786586	9.64342388023097e-20	9.89807706494702e-18	34.9732335977586
RPL39L	-4.82144303953902	0.664691949253805	-20.0762552120694	1.01753687523515e-19	1.02662975795002e-17	34.9644390239426
RAB34	-6.50657946340867	1.47464640380885	-20.0460330556878	1.06419085328472e-19	1.06915106488902e-17	34.9460400001633
P2RX4	2.15811359044524	3.89958578526005	20.0345404794557	1.08250456664511e-19	1.08296131962682e-17	34.9370135077412
MACF1	-1.85893591511347	8.52520962796295	-20.0211254889225	1.10429244248245e-19	1.10011654669155e-17	34.8134778162823
PTBP3	-2.31839104111723	6.270815732946	-19.9880057731266	1.16003684823259e-19	1.15081479797467e-17	34.8093160748515
PLEKHG1	-4.20632993528536	2.95631020133858	-19.9734916151289	1.18537057161158e-19	1.16618822626185e-17	34.7963494768516
CPLX1	5.83407843904806	2.94265257089696	19.9838758864038	1.1671881368858e-19	1.1530846135651e-17	34.7822549982633
RUNX1	-6.75364896531644	2.59989712809607	-19.9331868085274	1.25874837980571e-19	1.23326132583444e-17	34.7630507026579
ZFP36L1	-2.55004986757154	6.67503268790641	-19.8879151917186	1.34676561355491e-19	1.31406636614761e-17	34.6482519047701
ITGA2	-4.90660067999911	5.54283064930284	-19.8371373001141	1.4530591408507e-19	1.40048911502317e-17	34.6413619741679
TMPRSS2	10.5292315053039	5.81131278646968	19.8654705607022	1.39272636385813e-19	1.3533418888146e-17	34.6254359011572
FRMPD2	5.1625524465469	1.14554370332712	19.8425426034568	1.44134499037104e-19	1.39486896823254e-17	34.5620665913612
DCXR	2.12471182581765	5.83346779159988	19.7920888580532	1.55457785347962e-19	1.49226886259116e-17	34.5349571209116
PNLDC1	-5.78562969031443	0.803103069760104	-19.7642776722126	1.62086802067152e-19	1.54384554765424e-17	34.5233176840587
LOC645249	5.66947381149681	1.48672724930133	19.7640876438844	1.62133083663393e-19	1.54384554765424e-17	34.47805377409
ABLIM1	-2.13190798811852	6.9704412247093	-19.7547968193653	1.64412534742618e-19	1.55928847949898e-17	34.4361362123446
NAB1	-2.99181218623444	4.56411570833043	-19.66637132214	1.87829704325112e-19	1.75539564298871e-17	34.3895660365059
IER5	-3.8694938662443	3.95328714759138	-19.6655885645135	1.88051663145985e-19	1.75539564298871e-17	34.3845278177517
PKP2	-3.03519280408819	5.26971921357419	-19.6672926711554	1.87568791779676e-19	1.75539564298871e-17	34.3722619695552
PRDM5	-3.68926559470305	-0.0818854206529917	-19.6689290121106	1.87106322698966e-19	1.75539564298871e-17	34.3092430679079
ID1	-5.88992290218927	3.1262928253357	-19.5479186607204	2.24687576759674e-19	2.08099314256714e-17	34.1739840890061
GJB5	-6.61639679538221	1.1406998025152	-19.5204464366764	2.34252151926261e-19	2.16113561173994e-17	34.167153122031
DNASE2B	4.9524400405672	0.70896097619903	19.5632612178176	2.19521741539868e-19	2.04112176153343e-17	34.1485296648352
ZFC3H1	-1.75007821086125	5.93994672103391	-19.510843368844	2.37693461143406e-19	2.1843844820582e-17	34.0920822577582
FOXC1	-5.19550366189523	1.26095169468558	-19.4817886317325	2.48425544876487e-19	2.27419678340599e-17	34.0914579419094
ABCA3	5.16973530714158	4.4728245580078	19.469973346131	2.5293123398487e-19	2.30653829145434e-17	34.0772254526753
PLCD3	-3.08261564494359	4.93870514874143	-19.4263241723328	2.70318543351848e-19	2.45565236125376e-17	34.0174224114137
CSTA	-7.21368171872005	2.36098789621697	-19.3812091195223	2.89585474226233e-19	2.61067360984943e-17	33.9524238241983
LCP1	8.33247824264566	4.18135534171966	19.3972978346701	2.82557526381594e-19	2.55703776736931e-17	33.9392752830996
GJB3	-7.36218528700246	2.35908044305324	-19.2914890853168	3.32212757342466e-19	2.97236395343014e-17	33.8180198363864
TRPV3	-4.0279076936485	0.0963382293209756	-19.278639390579	3.3882628380795e-19	3.02013954476936e-17	33.7452934829992
UTRN	2.27888284254404	7.57181346552929	19.3053539979089	3.25225483062731e-19	2.92086977402172e-17	33.7391318450127
TGFB1	-6.59499377322719	2.62636891106397	-19.2422488596753	3.5830064869081e-19	3.1817634383742e-17	33.7314693674097
UNC5B	-6.86650941266171	4.70045308286326	-19.2247125787462	3.68092698269206e-19	3.24441556727244e-17	33.7126714743466
ETV4	-5.39483653053111	1.68755215121439	-19.2302519285665	3.64970197986443e-19	3.22889678890245e-17	33.7124008577356
LGALS3	-7.22492036327319	1.83764993759587	-19.2179934698315	3.71917134713703e-19	3.26598343113404e-17	33.710163415851
FGF11	-5.83420487488489	2.05524483873111	-19.1816567966636	3.93319471660435e-19	3.42853112980475e-17	33.6401699608349
LHFP	-4.4698819498748	0.294354063090259	-19.1816810594218	3.93304765877522e-19	3.42853112980475e-17	33.6184515439493
C22orf23	-4.07055530412986	4.34240659395401	-19.1215589380463	4.31538832742585e-19	3.74790685872772e-17	33.5645370164829
INHBB	5.91901928187401	1.61287845264925	19.1010977661817	4.45406212060742e-19	3.85422674743073e-17	33.4968983577204
DUSP8	3.35241669583025	3.61098854332933	19.0548344321022	4.78476347750503e-19	4.12533607460524e-17	33.4476091753705
RNASE7	-4.50113445713773	0.215638984461661	-19.044809597682	4.85969326146834e-19	4.17475823294979e-17	33.4102012174633
DLC1	-4.30793598959306	0.272942291433183	-19.0000984067253	5.20886892174072e-19	4.44252813433354e-17	33.3413452069345
SLC12A7	2.43726964431365	6.99749000147754	19.0151631084389	5.08842542058047e-19	4.35547172281455e-17	33.3026307717865
ARHGEF18	-1.9131306076468	5.74584337823225	-18.985925387581	5.32486087923552e-19	4.52517747120696e-17	33.287629972839
TRPM2	6.18503023343692	2.01723501691897	18.9586151035765	5.55591904913997e-19	4.70467288053959e-17	33.2768864123936
PARP6	-6.01144641226702	2.81051971247974	-18.9229541195923	5.87324342673691e-19	4.95567977394776e-17	33.2344875107707
TANC2	-3.16163751509536	6.29137099225125	-18.8978791547483	6.10748364641018e-19	5.13505096653849e-17	33.1415202362624
ANKRD50	-2.4469647975288	5.30311698393807	-18.8435450803133	6.64859846990129e-19	5.55064330004787e-17	33.0915588232498
SH2D3A	-3.20969089090881	3.6901001519848	-18.815246623485	6.94971640377437e-19	5.76146069697519e-17	33.0889206699033
DDX18	-1.53537605047867	6.26326161846755	-18.8463658359512	6.61932822349538e-19	5.54573399926062e-17	33.0438511692454
YME1L1	-1.47468142377458	7.09243428590257	-18.832352697745	6.76605715535661e-19	5.62888474222826e-17	32.9980904230833
SVIL	-2.53317296538513	5.63546370716551	-18.7825116483328	7.31560532946089e-19	6.04365861886821e-17	32.9807746893898
TTLL6	6.22831112007028	1.45636263844278	18.7486635845072	7.71481340104734e-19	6.3293503715859e-17	32.9642573605858
COL7A1	-4.99743526067051	6.7339189460836	-18.7710691824287	7.44812588544092e-19	6.13177308138209e-17	32.9549022334223
MIR99AHG	5.73283339347739	1.53536991978517	18.708822363486	8.21355300160225e-19	6.64653043235459e-17	32.8869139127658
PPP4R3A	-1.49874885215723	6.07507618852267	-18.7400153282514	7.82036065139645e-19	6.39381900153827e-17	32.8817533844762
TIMP1	-7.26078816869218	1.52251199493033	-18.6760433220777	8.64869717067682e-19	6.95120711582195e-17	32.8730378914975
MARCKSL1	3.45636139203274	6.95458440415721	18.7305569838672	7.93749628619219e-19	6.46728649297653e-17	32.8702594406847
PYCR1	1.73503340789231	7.12276033205312	18.7184036269485	8.09066192556093e-19	6.5695066525702e-17	32.8222952474907
EMC10	1.65366004218429	6.73738681214833	18.7002644330445	8.32494150860885e-19	6.71375384928966e-17	32.8031704078213
AXL	-4.68236760615927	3.53611645337957	-18.6072718586718	9.6403986628026e-19	7.64461044465049e-17	32.7541115286454
FBLIM1	-3.32388611084034	5.70800356631127	-18.6296136716105	9.30600424464218e-19	7.43028938168657e-17	32.7458901985088
PPP1R18	-4.51691299453272	4.67790711833668	-18.5770879528597	1.01118989262017e-18	7.99177078467474e-17	32.7150783104075
SETX	-1.85127513287169	7.44922902255708	-18.6295154386893	9.30744810780646e-19	7.43028938168657e-17	32.6691160867813
MICALL1	-2.89654247644886	7.00649884110873	-18.6087578461373	9.61777867098395e-19	7.64461044465049e-17	32.6536166998401
ITPRIP	-2.94739675740997	4.94819531367074	-18.5488666124883	1.05742007890187e-18	8.32937876105092e-17	32.6481491317623
SLC25A10	2.17274660140597	5.82277280830999	18.5235814902367	1.10068583675217e-18	8.64147721503109e-17	32.5634681378777
ABCB6	1.61551337811313	5.76701634849897	18.498004943688	1.14630483906101e-18	8.9699299452596e-17	32.5154633906321
MRC2	-7.6403502105911	3.81871520489496	-18.4461442013343	1.24487031146783e-18	9.70916943582308e-17	32.4952073110414
ATP6V0E2	4.59024853112342	5.42435508595593	18.3754449740037	1.39346679247398e-18	1.07970907351497e-16	32.389397903063
SH3PXD2B	-2.11280405177853	5.32089086026494	-18.3949921241044	1.35064394464486e-18	1.0499596041813e-16	32.3715523398366
STK10	-2.60227074274833	4.39279543646734	-18.3651213434295	1.41664423398045e-18	1.0940923383608e-16	32.3714011098573
C16orf74	-4.82143911785283	2.27184269037728	-18.3349070229804	1.48678290801091e-18	1.14453320613437e-16	32.3136980214028
PLSCR1	-4.3774475700063	2.38033255257771	-18.3223455843213	1.51698454206174e-18	1.16082146269164e-16	32.2895266855888
KLK6	-4.24354944226175	0.139186086925018	-18.3220372852878	1.51773367117001e-18	1.16082146269164e-16	32.2870150812416
KIF5C	8.25106149583977	3.01232754410346	18.3040467680629	1.56211387260151e-18	1.18710640767249e-16	32.2781273299501
SHMT1	1.96708037167501	5.01974164192607	18.310916382051	1.54501203235363e-18	1.17788537900658e-16	32.2558865830552
C7orf57	-4.2467474031978	0.178706906078731	-18.2668363168719	1.65819185925656e-18	1.25609357773077e-16	32.202673972304
MN1	-5.63411135546297	1.23157445289072	-18.2402962709317	1.73041510032914e-18	1.30662872703197e-16	32.1804318552628
CREB3L4	3.04645872412392	5.14678861769451	18.2377730698363	1.7374477677032e-18	1.3077741768966e-16	32.1511312891284
CARNS1	4.64845246932868	2.28108967911558	18.2328984239934	1.75111774248307e-18	1.31389245804663e-16	32.1202564631085
C17orf51	-2.69505932187623	3.51143672560588	-18.1955970931026	1.85945221329386e-18	1.38205680179302e-16	32.1116770582944
ZNF655	-4.86589807542587	3.05855876289549	-18.1978112035051	1.85283333957224e-18	1.38146787676911e-16	32.0989966444563
HIST1H3H	4.87760147844445	1.74315590519425	18.2086439902136	1.82079724912905e-18	1.36186444091009e-16	32.090092694257
DHRS13	3.40768817821544	3.99849556339779	18.1738012381005	1.9259212742939e-18	1.42698729417214e-16	32.077022312859
F2R	-2.04052862881518	5.03093575249796	-18.1086014621613	2.1397266130225e-18	1.5755564594647e-16	31.9232104443696
FKBP9	-1.60947474650194	5.84048403505757	-18.1203496426577	2.09947209197623e-18	1.55073156700176e-16	31.894186064837
SRGAP1	-3.08230460696941	4.20732699939803	-18.0375910496148	2.40053394933777e-18	1.74057064033023e-16	31.8526403077564
RAB3A	4.15710847368527	3.69085453706105	18.0338325972117	2.41521679082085e-18	1.74587774726714e-16	31.8430670502988
BMPR1B	3.4199466637593	4.66245667313316	18.0301655806912	2.42963143881103e-18	1.75095931350181e-16	31.8359018473267
TUBB4A	5.07298976936339	1.43590434028626	18.0437435882271	2.3766961197729e-18	1.73389123076355e-16	31.8319078584403
SLCO5A1	4.64966629167185	0.411728221943096	18.0533648094276	2.33990580123036e-18	1.71231995515962e-16	31.8257417832745
LPCAT4	-2.39164340376695	4.83688700306909	-18.0257257235654	2.44720250164247e-18	1.75827791860433e-16	31.8021320380857
KLHL5	-2.28274795852758	5.99568133690311	-18.0557903166033	2.33072373187492e-18	1.71088110472924e-16	31.7890215863992
PLEKHG5	-3.35121306035299	5.09784219652525	-18.0113381433068	2.50504549272082e-18	1.7943996565683e-16	31.7799542810311
DPP9	-2.20552131272468	5.99641099129049	-18.0390752524539	2.39476104152922e-18	1.74057064033023e-16	31.7608951118983
IER3	-5.70615624163724	3.51807008680828	-17.9768190486944	2.64962743091478e-18	1.89224898755992e-16	31.749636918853
SH3PXD2A	-4.72402933403131	5.85614497096276	-17.9728461128508	2.66680974797855e-18	1.89880057431145e-16	31.703545203542
PCDHB5	5.64639964372894	1.60941754445996	17.9444025115454	2.79321821313508e-18	1.98285041417463e-16	31.6833702621863
FAM134B	3.29398847319589	4.06795637850439	17.9142609085486	2.93391203428242e-18	2.07650908456227e-16	31.6581863297445
SGSH	2.19203982759147	4.84413286979247	17.908257335529	2.9627946031259e-18	2.09071012024152e-16	31.6161453875635
JUNB	-2.14707965259643	5.28367268309952	-17.9036121029541	2.98534284850604e-18	2.10037029489846e-16	31.5744930324209
ELF4	-3.75358085683491	3.86386228314803	-17.8193728375094	3.42631860375135e-18	2.37538052909194e-16	31.5042570523646
TFAP2A	-3.00050956075281	5.0808269711884	-17.8451188108066	3.28485507691249e-18	2.29746058624175e-16	31.5024187215637
SLC46A1	2.53883017669825	6.27285793740093	17.8759192287203	3.12347697345709e-18	2.19105440948721e-16	31.4956734327582
AMOT	5.03115598401014	1.4299786142649	17.8301069399232	3.36659281530681e-18	2.34081864078957e-16	31.4861843615785
FAM155B	6.38206870439698	2.73399263355099	17.7938783946255	3.57257892162483e-18	2.46955819917565e-16	31.4475758001873
ITGB6	-7.72641165075979	2.45446622185505	-17.7316771962457	3.95698069160017e-18	2.71942064341565e-16	31.3611865270446
FLNA	-3.48362403610881	9.35052091289695	-17.8389718476693	3.31807497586286e-18	2.31386934346201e-16	31.3605233863408
PLAG1	-4.50967369903091	0.787015649473636	-17.7252453517349	3.9990837769118e-18	2.7404126112884e-16	31.344012526391
THSD1	-5.01909027341977	0.781011318336963	-17.6643490057896	4.42128520402129e-18	3.00368688215888e-16	31.2490230036418
ARFGEF3	3.52659998197399	7.43974562783361	17.7355104476213	3.9321050959158e-18	2.71018057628382e-16	31.2341600042307
SERPINE1	-9.06949142215821	3.45201070202425	-17.6442799201699	4.5702552383187e-18	3.09602147715818e-16	31.217987931464
LHFPL2	-6.29204743379115	3.09716409277039	-17.6394994567543	4.60649489810575e-18	3.11168074171189e-16	31.203011348564
EDIL3	-3.04562644463545	-0.365545793488368	-17.666260406969	4.40736001837554e-18	3.00283063320931e-16	31.1974129113757
AP3B1	-2.42723508626423	5.43283737770345	-17.6715078137998	4.36936228447722e-18	2.98552103069034e-16	31.187401866027
SPRR1A	-5.25342018454843	0.747712456931103	-17.593403676518	4.97147146255851e-18	3.31105585329389e-16	31.1323540329724
KIAA1683	4.56284572578308	0.693063593687657	17.6179882198522	4.77325945240965e-18	3.19700513041335e-16	31.1309187849451
NLRP1	-6.28650214461776	2.29147471707307	-17.5562279609099	5.28741088002617e-18	3.48234755459501e-16	31.0725099041089
PNKD	1.7701020587602	5.19742384077548	17.5840118281973	5.04940944805156e-18	3.35354336171716e-16	31.0520338606057
FSTL3	-2.90754870779973	4.97387084702049	-17.5689337605459	5.17717146625583e-18	3.41924054219849e-16	31.0504033448842
LOC283194	4.33059424023188	0.221792227350818	17.5739608808893	5.13420957536213e-18	3.40033824111274e-16	31.0463008872096
LMNA	-3.05384858785	7.03332591457318	-17.6246123466628	4.72125507561859e-18	3.17113195022427e-16	31.043138267089
TJP2	-1.900885266691	6.59294413946055	-17.615091112224	4.7961886897774e-18	3.20331362914428e-16	31.0304867773
ABHD2	3.59658394382216	8.71625853071265	17.6295951094401	4.6825207720492e-18	3.15405021321837e-16	31.0243283007614
SPRR1B	-6.46830250030789	1.05505277723238	-17.5046898429867	5.75990844362391e-18	3.78303127973193e-16	30.9874109465565
SLC2A9	-5.69301324769063	1.22541901850357	-17.4334682871673	6.48533455668962e-18	4.22437588843711e-16	30.8703570618897
BMP2K	-2.40972284432337	4.06518241187529	-17.4095042852415	6.750017545829e-18	4.37275726807666e-16	30.8177392041212
DSG3	-8.5712934862471	3.70717337215975	-17.3944175626141	6.92232367619896e-18	4.47216060933726e-16	30.8041219806816
KLF6	-3.28058860478775	5.58396832248464	-17.4381016969298	6.43540193040486e-18	4.20339889173276e-16	30.8030003203679
CAV1	-9.30522284223605	2.51547022091776	-17.3881806159001	6.99487119119501e-18	4.50674988976179e-16	30.7887015349569
WLS	-1.7092885110186	5.83120732916514	-17.4439668161159	6.37276185840872e-18	4.17398297411245e-16	30.772528263627
TTC38	2.47114419137123	4.32552792183839	17.3643421690034	7.27943798398726e-18	4.67738413551052e-16	30.7397390396446
NOC3L	-2.34364764115329	4.19114057326286	-17.3524588475883	7.42571133543061e-18	4.75847610170432e-16	30.7173312305067
EPHX2	3.93134061073527	3.83064086389423	17.3151696585315	7.90463550330091e-18	5.05149064179711e-16	30.6730951760334
PABPC4	-1.5802903274766	7.32470309550864	-17.4116759669326	6.72558018954132e-18	4.36886318613766e-16	30.665135248272
TSPAN33	5.56397912905758	2.73587359419013	17.3135925175945	7.92557789434215e-18	5.05149064179711e-16	30.6536856005429
GNA15	-6.95673285959835	1.28385411329007	-17.3035548647925	8.06020843660355e-18	5.12352659602869e-16	30.6510117521125
PLEKHA4	-5.16633143125265	1.2117860035727	-17.2723281963129	8.49426896505502e-18	5.38500313265921e-16	30.6019892618354
MIR31HG	-6.60520367059192	1.21241468092015	-17.2550997940959	8.74396449314568e-18	5.51381378011926e-16	30.5711528080722
CDK6	-6.08269728408637	3.34042719105477	-17.2531650893664	8.77247199675506e-18	5.51711700379476e-16	30.5661625531449
UST	-3.20988218026499	3.13132782189128	-17.2300236508254	9.12095726993048e-18	5.67606028530319e-16	30.5306086946414
KLK15	4.90760726217277	0.576567398658068	17.2399813343907	8.96929313930377e-18	5.59636685086559e-16	30.5208626954561
ARHGEF10	-1.52206434186553	5.8259137684178	-17.2496016446994	8.82522897950327e-18	5.53561320381012e-16	30.441369394964
FIGN	-3.62154232976356	0.336899892207514	-17.1828440911693	9.87620312099003e-18	6.12996795808046e-16	30.4367245826569
QSER1	-1.8862833022165	5.8474126673797	-17.2418531873243	8.94107391500926e-18	5.59347922229207e-16	30.431029962781
NUPR1	1.47127522965584	8.11207268818949	17.2696017375327	8.53329063440435e-18	5.39531522511272e-16	30.4118109864388
CNTNAP2	4.09748428520979	2.70969060387338	17.1693827811694	1.01032670115388e-17	6.25452900374893e-16	30.4034906709282
S100A2	-10.6122181756493	3.16029204105081	-17.1371020816611	1.06699004710836e-17	6.57099584855561e-16	30.3666601729776
AP4E1	-2.34433843495967	4.13304637115728	-17.1414022722279	1.05925699987262e-17	6.54036027785934e-16	30.3637674385985
FAM46B	-4.35278932517772	0.518633968516906	-17.1250173043963	1.08903435293816e-17	6.67255123694844e-16	30.3519935840127
METTL7A	2.6720311640898	4.44902723369528	17.1234522963385	1.09192318850105e-17	6.67255123694844e-16	30.3281798322234
FAM105A	3.28538493149968	4.07014160457865	17.0982596321042	1.13952561720466e-17	6.92773138049295e-16	30.3063507841224
FOXN4	4.25292568396392	0.175178640410064	17.1043212030394	1.12788057467813e-17	6.87456257727984e-16	30.2751996428456
CD109	-6.49635142213153	4.60565091314218	-17.0528254323966	1.23084079894844e-17	7.44470289363965e-16	30.2329444406461
ABL2	-1.52060355565402	5.78418002628694	-17.1239344183459	1.09103240486025e-17	6.67255123694844e-16	30.2287164667401
CEBPZ	-1.66893804952843	6.21946797631183	-17.0900500962226	1.15549451920378e-17	7.00684783895691e-16	30.1513517588683
ISX	4.72914960676748	0.464863935154895	17.0060519527995	1.33272905341892e-17	8.02005224785853e-16	30.1271630005136
HOXB13	8.40312478397118	4.88732608287956	16.9882091233641	1.37384629640336e-17	8.24655587030978e-16	30.1155601229544
ZNF750	-6.24718765125887	1.76702059818856	-16.963465462771	1.43303463866187e-17	8.58011396027095e-16	30.0817599256269
ADAM17	-2.2152631639241	5.26496532074372	-17.0095135061155	1.3248998402553e-17	7.99322524489899e-16	30.0725236142859
CAMK1	3.13096721008599	4.14719709365537	16.9558252599819	1.45183523466995e-17	8.67078423527068e-16	30.0609352227301
CCDC8	-4.66433963960944	1.92185673702486	-16.9451380123843	1.47856011987433e-17	8.80820614126139e-16	30.0488028619664
SPHK1	-4.90472832802312	3.26433972448132	-16.9269194851914	1.525289570672e-17	9.06253386977136e-16	30.0190842557564
PPP1R9A	4.79311457347754	3.03734084972592	16.9255371831609	1.52889647739711e-17	9.06253386977136e-16	30.0018180242838
PARD6G	-2.18307909678298	4.2010813424592	-16.9043943286883	1.58517126175093e-17	9.37267097658717e-16	29.954362041406
DEFB132	4.61278924675909	0.34951788314769	16.8620911248801	1.7042483696343e-17	1.00267317230842e-15	29.8805934660023
LINC00842	-3.96435891587671	2.13419955390341	-16.8397891580861	1.7706886329726e-17	1.03918384870744e-15	29.8655542060187
CDH3	-5.03150109119735	6.6098267111436	-16.8984725607971	1.60131144286998e-17	9.44455082349431e-16	29.8591216970759
GRIN1	4.6389867352522	2.67510761874887	16.8304251820096	1.79937323758715e-17	1.053410850943e-15	29.8369496109953
ZNF516	-5.58213837285251	2.35269336138381	-16.77525267448	1.9783596843955e-17	1.14967912051513e-15	29.7621238053737
CAPN12	-2.2444653084902	4.51651437397074	-16.7920218378996	1.92210133729898e-17	1.11973028765009e-15	29.7446670883546
NRN1	5.21698430650511	1.01625107233324	16.7234029279306	2.1632568750142e-17	1.25099562211187e-15	29.6624120031295
DKK3	-7.17906888722142	2.91070301987901	-16.7148630812086	2.1953729475527e-17	1.26034606746912e-15	29.6588441544296
MET	-7.37896941160083	4.52059301526327	-16.7081861360865	2.22082424847203e-17	1.27187784858144e-15	29.6475567904366
PACSIN2	1.22002791478018	7.15617855049284	16.8129075419757	1.85432431852238e-17	1.08290713281196e-15	29.6415408155933
ADCY7	-3.23028288171306	4.77576105456283	-16.7218591980012	2.16902647063323e-17	1.25128023403197e-15	29.6246775886162
HIST1H2BD	2.1998736822385	4.46267556734545	16.7180546412861	2.18331338318631e-17	1.25646505619775e-15	29.6245221031959
CORO1C	-1.88905408598206	6.63974711129288	-16.7661623334118	2.00956122629085e-17	1.16495590893291e-15	29.5760000304225
FAAH	3.54673080964281	5.17578760815589	16.6726054156777	2.36165814420492e-17	1.34603160093987e-15	29.5401225997795
NDE1	-1.82703279982054	4.98533604558741	-16.6770299166366	2.34365685095591e-17	1.33899045629312e-15	29.5089778107006
ISL1	-4.02791794853879	0.128266396641349	-16.6236078086912	2.57077318199576e-17	1.45126267012189e-15	29.4982568451614
EFCC1	4.28918055006283	0.169478208230047	16.6390214969193	2.50301327640499e-17	1.41638293039528e-15	29.4952793281702
ARNT2	4.51224575494621	3.22822116723578	16.6170900937692	2.59999007786504e-17	1.46080011246872e-15	29.4829639677144
MIR100HG	-5.26614502910487	0.528587127489281	-16.6026819712112	2.66579448543365e-17	1.49070724645358e-15	29.4661282723879
ZFP36L2	-3.06961947210697	5.87104197071034	-16.6495809935233	2.45765461668566e-17	1.39738587437931e-15	29.4255702523694
PTPN14	-2.85948997278154	6.3648042883979	-16.6429136033694	2.48619532089958e-17	1.41023184350548e-15	29.3829689086288
FOSL2	-2.91657275357375	5.51318525366667	-16.6102052227859	2.63122365129567e-17	1.47485372983972e-15	29.37699215852
LRRC8C	-4.87327929880305	2.81777914227581	-16.5214850611158	3.07001677816191e-17	1.71270818376986e-15	29.3248616272544
INTS3	1.03818400609254	7.076895812581	16.6194191158504	2.5895108086465e-17	1.45836820125911e-15	29.303482465433
ITGB1BP1	-1.73243776197955	4.59186238133948	-16.5155014179814	3.10219192590354e-17	1.72659555312613e-15	29.2511900486674
CD44	-8.74356973725381	5.29655770911171	-16.4778544332368	3.31273513063323e-17	1.8308846141565e-15	29.2487628090339
EBNA1BP2	-1.69923277343184	6.0616551433131	-16.5109298708871	3.12700735883682e-17	1.73633125241267e-15	29.1499779902881
GPR158	8.50274224222184	2.5428182694755	16.4005452169669	3.79238346983761e-17	2.06232596490481e-15	29.1138118448586
TBC1D10C	4.36593958454911	0.566494296130293	16.4099669012366	3.73029864302376e-17	2.03791200060123e-15	29.1096616436918
LONRF2	3.69507168498807	3.3812310413066	16.3899092174147	3.86374760671776e-17	2.09632621865625e-15	29.0974547752603
GAMT	3.08171220952553	4.93487489707286	16.4149326903153	3.6979975203086e-17	2.02602781684252e-15	29.0921485276045
OAZ1	1.17337568844966	8.15806123252217	16.5045404970839	3.16203264563367e-17	1.75167743056015e-15	29.0797325520671
DUSP6	-6.0845223027392	3.55437892144524	-16.3591148060867	4.07825233445443e-17	2.20765668607111e-15	29.0440449163568
SREK1IP1	-2.27325197363952	4.98048715279112	-16.405905683946	3.75693122651311e-17	2.04774343403737e-15	29.041646119137
KPNA3	-1.92055741970923	5.3952529690731	-16.4146235178047	3.70000018849772e-17	2.02602781684252e-15	29.021115897817
RAB3GAP1	-1.87989039208945	6.47977545839637	-16.4397677869396	3.54071208759206e-17	1.94780240363823e-15	29.0076218564666
PNMA3	4.19937025100212	0.131124861531422	16.3487837193114	4.15292636691393e-17	2.24295863689133e-15	28.9975415526572
CAST	-2.6642458906451	8.35131498311618	-16.4573484494619	3.43353963303391e-17	1.89323778370312e-15	28.9950386825852
CA2	-5.2030960146631	1.54478350844065	-16.326388803931	4.31966167599502e-17	2.32770859858732e-15	28.9859508652605
LAMP3	-4.49699224658438	3.4140546691775	-16.320516542511	4.36450996138973e-17	2.34654265724605e-15	28.976366742133
SNED1	2.68641838152565	3.27339726727439	16.306416668541	4.47415936722e-17	2.38924140983753e-15	28.9518721230216
ELK3	-3.05170944813792	4.03544985776536	-16.3151354787198	4.40602692700873e-17	2.36350448957866e-15	28.94512896399
PYCARD	-5.42688261779652	0.686004954986007	-16.287376965629	4.62673295429207e-17	2.4541350860462e-15	28.9170206834827
SMCO4	4.91343175483268	3.00299592944472	16.2714217066877	4.7587028242017e-17	2.51289184770206e-15	28.8831264642565
FAM126A	-2.44647347955844	4.38380481905539	-16.2919931843077	4.58925688798356e-17	2.44519732166495e-15	28.8813462398888
CSNK2A2	-2.07015871603104	5.05148215864211	-16.3065426113853	4.47316752963746e-17	2.38924140983753e-15	28.8566480022766
LGALS8.AS1	2.58821106246153	3.19381511754641	16.2403579869732	5.02684900593466e-17	2.64271818028184e-15	28.8363976337376
MIR711	-4.08458032297734	0.447684570413051	-16.2059252508495	5.34228684258026e-17	2.79615057478097e-15	28.7747656878574
TSHZ3	-3.44635946166919	2.62411575881885	-16.1953971998759	5.44274052111845e-17	2.83517642802976e-15	28.7566664309398
SPIRE1	-1.67122456304238	6.04885118636568	-16.2887830949366	4.61528431925041e-17	2.45355137240868e-15	28.7559306268824
TRIP6	-4.66766353258587	3.22042976905776	-16.1938027421251	5.45812245893724e-17	2.83517642802976e-15	28.754770448938
TOX3	7.16020239958086	1.87238005803902	16.1879344446172	5.51512046161038e-17	2.85509838744066e-15	28.7430824792137
ZC3H15	-1.62347815468664	6.37466078525184	-16.2794682233222	4.69167143660386e-17	2.48302521789905e-15	28.7238479427111
PLPP5	2.55046022634846	5.65088191758919	16.2334102302975	5.08891891421212e-17	2.66943069592853e-15	28.7081835508035
APOA1BP	1.71510681473027	6.16357622187091	16.2568907292664	4.88225723783013e-17	2.57240709131005e-15	28.7014857688266
SKIL	-2.7109607693119	4.68992928837003	-16.1958590983247	5.43829285371486e-17	2.83517642802976e-15	28.6970400709982
ACSM3	3.63369632813126	3.85737002088982	16.1605257541484	5.78954921127177e-17	2.98413503911421e-15	28.6926650521971
ST7	1.9179112125705	5.12187709040776	16.165490734987	5.73881639686636e-17	2.9644299949826e-15	28.6059752748022
PEAK1	-3.81469827983828	3.89114707460482	-16.1014509576475	6.42978094893472e-17	3.29978585063295e-15	28.5796584017114
NAALADL2	6.25789646849906	2.94728604016229	16.0872183858823	6.59462803969187e-17	3.36255120045364e-15	28.5658332153445
SLC4A11	-2.62612954248279	4.07930306671561	-16.0996789754599	6.45007181880602e-17	3.30304973701708e-15	28.5569377692131
ACACA	1.73840315277086	9.12116761571568	16.1931244053117	5.46467999835343e-17	2.83517642802976e-15	28.5140849859014
LURAP1L	-4.90007505612326	1.8059793388138	-16.0301105271147	7.30097820336599e-17	3.70677073237275e-15	28.4654424650207
HGD	5.91504264786032	2.21926773360973	16.0174413322962	7.46794977030141e-17	3.77537503313106e-15	28.4430626783574
IGF2BP3	-2.68782523366653	3.90416030277807	-16.0138679695129	7.5157500673486e-17	3.79145604461352e-15	28.4127789513986
TERC	3.49082752504528	0.745376135506977	16.0118014930311	7.5435363401241e-17	3.79739377121746e-15	28.4031407683659
HAPLN3	-4.05839213027541	0.253350927329738	-15.9769743884056	8.02804177804823e-17	4.02088047087569e-15	28.3712000459272
AHNAK	-3.32678541931707	9.19300151164868	-16.113006561017	6.29905691565604e-17	3.23971018373546e-15	28.3707780200042
MYH9	-1.89340219890302	10.1686044814411	-16.0970682056254	6.48008755385988e-17	3.31126887719866e-15	28.3330490638351
RBBP8NL	3.99566391360106	2.41210394553329	15.9525665214555	8.38655993764713e-17	4.16866532749714e-15	28.3185900496045
SSH1	-1.6006423640725	6.32346389991321	-16.0477516308117	7.0748455612178e-17	3.59966927589e-15	28.3087899161386
HK2	-2.0864527421112	6.17489853161541	-16.024143141332	7.37914122116884e-17	3.73844953747678e-15	28.2790497489259
DUOXA2	-3.59292159964315	-0.0462581478099446	-15.9261392819469	8.79333410731952e-17	4.36171447038799e-15	28.2745971001593
SCRN1	-4.41151688688948	5.36069739851222	-15.9527150461668	8.38432927698539e-17	4.16866532749714e-15	28.2508928293165
MPI	2.64251750133633	5.36751146211035	15.9646664622153	8.20681681264e-17	4.0964974026883e-15	28.2474387247582
UQCC2	1.55008270264884	5.92878237379951	15.9762557562386	8.03836922477889e-17	4.02088047087569e-15	28.2055492258704
TRIM25	-1.42762841532163	7.44603602584981	-16.0060510901796	7.62141430615133e-17	3.82846892370441e-15	28.1968483203072
LYST	-3.05360931372927	4.91074556692941	-15.9090115129855	9.06774506761718e-17	4.48843915559923e-15	28.175292695729
STXBP5L	6.73598467811535	1.89279525881498	15.8135529772636	1.07667784644309e-16	5.30459846856813e-15	28.0790139767908
DYRK3	-3.63191505564021	2.66079676388686	-15.7911162095415	1.12116036603394e-16	5.48097160384842e-15	28.04035515945
BSPRY	2.49267186637276	3.84457337512401	15.7750687468283	1.1541303000319e-16	5.60746504380252e-15	27.9912180454556
FERMT1	-4.12156722726317	5.19628214055115	-15.8050628932368	1.09329285495901e-16	5.36686823831848e-15	27.9912088204587
GADD45G	4.55297061227732	1.75569643986422	15.7462749662627	1.21580738254331e-16	5.8830189877759e-15	27.9544615774482
PEX10	1.78060655004092	5.72364762843684	15.8126819128447	1.07837050267813e-16	5.30459846856813e-15	27.9249244956941
PLEKHA8	-1.57000344264384	4.18417462642305	-15.7555955684131	1.19548016598908e-16	5.79648972098184e-15	27.9174210654308
GOLGA4	-1.50901121149346	7.36257065193681	-15.849118588219	1.0098470441256e-16	4.98822362837876e-15	27.9132045289162
PLA2G4A	-3.6130432068173	0.0825985358321461	-15.7047848784873	1.31069300224644e-16	6.3292323998499e-15	27.8836656479555
SIPA1L1	-1.19240076817738	6.25506725457187	-15.7974948888747	1.10832537912084e-16	5.42942040061057e-15	27.8531646845811
ADGRL1	3.11925191374565	6.70104504966724	15.7783457460084	1.14731761406129e-16	5.58581121753452e-15	27.8389812600245
KRT6C	-3.53338044344972	0.392653408759382	-15.661127555173	1.41877783554617e-16	6.83724034162595e-15	27.8057546370347
MIF	2.31148796550343	8.66383829744314	15.7838761429843	1.13591379482938e-16	5.54166997436308e-15	27.7776732569383
SLC26A11	2.54934650596465	4.08251003474879	15.6513371623177	1.44424880489282e-16	6.94587001298354e-15	27.7563024364985
MESP1	6.2955682147081	2.22941405183023	15.6305119738134	1.50000242041005e-16	7.19940432953894e-15	27.7510613151974
MT1X	-4.29194040476046	4.68008001926844	-15.6293417278031	1.50320028254824e-16	7.20017751499368e-15	27.7066871398765
ST8SIA6.AS1	5.55234145733684	1.15860869308569	15.5769998535392	1.65363470629834e-16	7.81029459887126e-15	27.6544262353451
SYNE4	2.51165705662101	4.42758206388283	15.6058990690717	1.56875735276589e-16	7.4839510732554e-15	27.652474024419
MVP	-4.12310888205822	4.4774376301604	-15.5935488421984	1.6044687562927e-16	7.62363811857715e-15	27.6473002454117
EDA	5.17088750169692	1.9439042673394	15.5728693023297	1.66614592381781e-16	7.85374152161435e-15	27.6463726009648
NPAS2	-3.62524840766191	3.8346255643063	-15.5772914439759	1.65275514962615e-16	7.81029459887126e-15	27.6347754502428
SELENBP1	4.45854243196228	5.39565175419643	15.5937844254396	1.60377979890976e-16	7.62363811857715e-15	27.6208065881416
VIM	-8.19099145733143	3.43173643632659	-15.5603791979016	1.70457265286489e-16	8.00305298998546e-15	27.6189870865028
HIST1H1C	3.35436746684855	4.48241061254532	15.5672690849108	1.68326414779656e-16	7.91868907624135e-15	27.5968886451899
LOC100132215	-2.2799774146992	3.23756866439705	-15.5470871720021	1.74646763036708e-16	8.15132825118177e-15	27.5895164107725
ZBTB38	-2.28428538869542	5.74122273141885	-15.5879747578495	1.62085903350744e-16	7.68611353689226e-15	27.5103031797976
POLR2E	1.35895969860067	7.20892964194267	15.619802724931	1.52952958140797e-16	7.31152144660949e-15	27.4985472250571
OLFML2A	-4.89302474466964	2.52821062852503	-15.4845491602073	1.95824872209452e-16	9.06837445329318e-15	27.4864256576176
SUOX	1.96394181460936	4.4149707208528	15.5110195228785	1.86556085922719e-16	8.69006836390506e-15	27.4689662061203
ALX4	3.79110453786505	0.823361881472267	15.4721754505184	2.00318591757037e-16	9.24037706334505e-15	27.4501417786345
ROBO1	-2.426698478778	5.02130010826868	-15.4970357003919	1.91395073701183e-16	8.88058159971635e-15	27.398453974363
PLXNB1	-1.55617572449667	6.86608351398508	-15.5511053043563	1.73369254608215e-16	8.12368582363789e-15	27.3782435484499
SLC25A33	2.92042639507413	4.4891147570913	15.4432635495983	2.11236051438178e-16	9.72506170795959e-15	27.3593458013462
ANXA8	-3.25800835949607	-0.275365605001449	-15.4130861353596	2.23284775515765e-16	1.02202355742834e-14	27.3519061756694
ANXA8L1	-3.25800835949607	-0.275365605001449	-15.4130861353596	2.23284775515765e-16	1.02202355742834e-14	27.3519061756694
MICAL2	-2.6113933125367	5.17637578367021	-15.4745557717397	1.99445983029494e-16	9.21805898173355e-15	27.3487233901956
LOC284889	2.28419868573994	8.67831110492849	15.5497726296753	1.73791892362531e-16	8.12742755012942e-15	27.3449729427101
RNMT	-1.3862716777209	5.94833252873072	-15.5063958505052	1.88142006200906e-16	8.74675875886955e-15	27.3328360937454
LOC284454	-3.26147703890628	3.29773841198783	-15.390320273505	2.32839941348557e-16	1.0637061675095e-14	27.3058131640139
HOXC4	4.05738712895551	2.23663316556476	15.3680950158234	2.42573692205308e-16	1.10163829200051e-14	27.2701702075759
AVPI1	-3.10104674662802	3.24652032078791	-15.3671390691667	2.43001613967215e-16	1.10163829200051e-14	27.2638829233112
CELSR1	-3.29513198542999	6.44510245256819	-15.4347147272367	2.14579883904606e-16	9.85986249491901e-15	27.2031121046402
GJB4	-5.2253044994203	0.472581262180803	-15.3001699346411	2.74995086032164e-16	1.24193018853764e-14	27.1439488084988
RTN1	6.33942111447882	1.67129026150248	15.2796760715795	2.85626871536941e-16	1.28749298938039e-14	27.1080800009706
OSBPL9	-1.87789258420059	5.7643569129767	-15.3749737250121	2.39517228709567e-16	1.09210644090459e-14	27.1051699691843
MAT1A	4.04122090557374	0.056854450774254	15.2734129155861	2.88959596677114e-16	1.29820422612899e-14	27.0900475098895
CAV2	-5.985116843295	3.85574403852238	-15.2693911647426	2.91120667687691e-16	1.30481493967394e-14	27.0876528002319
TMEM129	1.44396120105137	6.22959286438217	15.3723468490457	2.40679750459455e-16	1.09530074537307e-14	27.0760883135908
GABRB3	7.00538110857298	3.30899549166007	15.2591243880896	2.96713077977861e-16	1.32487138961489e-14	27.0738100163946
ADRA2A	4.53818991036878	0.603882726881298	15.2560683640673	2.98398943875666e-16	1.32959378589588e-14	27.0667323885408
PRAME	7.57616549664156	1.988161551808	15.2551775130229	2.98892234450656e-16	1.32959378589588e-14	27.0578583963906
LRIG1	3.19992355976314	6.97212580455302	15.3478937870505	2.51783525766786e-16	1.13927240380353e-14	27.0271003551055
UCA1	-4.13500004428054	1.79328733069488	-15.2221979577977	3.17755976921181e-16	1.41086033947588e-14	27.0063280686723
PPM1H	4.8403117606545	3.58069552028612	15.2127920773066	3.2335698799104e-16	1.43037204949022e-14	26.9891125895123
LAMB3	-8.95775728658027	5.18633623787709	-15.2116338211481	3.2405368358385e-16	1.43078451355179e-14	26.9783569272546
RNF219	-1.80043471250409	4.12517047583726	-15.2205176558301	3.18749202912532e-16	1.41262497216003e-14	26.9369808057123
DUSP7	-3.5016745641561	6.11678776961714	-15.2731540498747	2.89098199660947e-16	1.29820422612899e-14	26.922807797433
ZNF467	4.13169245561197	3.32614599177948	15.171704554237	3.49038358717695e-16	1.53538023844092e-14	26.9131786348561
NARR	-4.85208733422472	0.368377450155557	-15.1697801469515	3.50291335860634e-16	1.53803843949178e-14	26.9068387237416
GALT	1.81349518660453	4.47287664335826	15.182272884327	3.4223892431725e-16	1.50826856794832e-14	26.8468715756144
FGFRL1	3.42067971941672	7.69455878814775	15.262452871435	2.94888034965934e-16	1.31920666208345e-14	26.8431449615615
GALNT6	-2.98453530602422	3.47017543466903	-15.1363252149236	3.72827535312601e-16	1.63396319080624e-14	26.8277422158403
SIRPA	-4.34521632196878	3.85883087512493	-15.1272649738393	3.79183331953508e-16	1.65875217723574e-14	26.8098247653063
LHX2	4.49444073926745	0.588525951201826	15.0877913394276	4.08199784293937e-16	1.7758563092861e-14	26.7568796812766
CCNA1	-4.92217709079314	0.334457677965317	-15.0889286239036	4.07332667114848e-16	1.77534145906122e-14	26.7558205622523
RAB39B	5.11619892404716	1.89126661511332	15.0643229109758	4.2652265846728e-16	1.8487846859706e-14	26.7150207417926
CCDC106	2.08067274171311	4.42286653537535	15.1038630712257	3.96119901302449e-16	1.72965061876263e-14	26.7110216592129
SP100	-2.94358895107917	4.52335141051573	-15.086069976699	4.0951583684399e-16	1.77831877135e-14	26.6794098343774
ANO9	-2.39410464247125	4.43664109634313	-15.0536690168473	4.35117367029384e-16	1.87916808238009e-14	26.6100558453904
NR3C1	-5.09296557671443	3.95333323549298	-15.0175610760621	4.65592542732774e-16	1.9962385512105e-14	26.6092510854264
PTPRH	-3.65836003137706	0.476133369420462	-15.0076769262987	4.74310992705067e-16	2.01539670914644e-14	26.6092193399924
ZNF883	1.95343916990877	3.73660768677847	15.0188620868488	4.64457288276087e-16	1.99497867844674e-14	26.5941376136811
VEGFC	-5.70558881240203	0.704018529504304	-14.999415063111	4.81727046663342e-16	2.03962145485769e-14	26.5768971789367
MNX1	5.76450890178159	2.22798505909528	14.9813537568855	4.98356898266594e-16	2.09958573842541e-14	26.5592583973819
SAMD13	4.92281626932433	1.50827512955653	14.9801012367074	4.99531786313566e-16	2.09998203076146e-14	26.5583738192246
SFTPA2	6.26347359545238	1.38383941705545	14.9811455633117	4.98551991030581e-16	2.09958573842541e-14	26.554757140591
AFAP1L2	-5.70953956629306	3.3844940457151	-14.9649171962867	5.1400307080382e-16	2.15172022426896e-14	26.5243314118979
PITPNM3	-3.53560804718875	5.27930698707643	-15.0100537781904	4.72199263167057e-16	2.01038770682131e-14	26.4893179977044
MAP3K4	-1.6964128475226	5.47212383762615	-15.0387348702473	4.47465449158616e-16	1.9289828726456e-14	26.4885981693602
FAM13A	1.61522051938157	4.93346938266221	15.0133249231953	4.69308769594658e-16	2.00492088776385e-14	26.4869643474612
SWAP70	-2.13726521278468	5.0116444189126	-15.0099579127624	4.72284248291637e-16	2.01038770682131e-14	26.4790037011635
PFKM	1.31414202010504	6.95722290306554	15.0633340641017	4.27312988591406e-16	1.84883046706245e-14	26.4618829487537
HTRA1	-5.24665906627595	3.8264867305519	-14.9356935957873	5.43078879276087e-16	2.25111892091539e-14	26.4611618344805
SPRY4	-5.04192776087138	2.18974505068997	-14.9248544921382	5.54287957273136e-16	2.28957621375367e-14	26.4493196116435
SNTA1	2.51903400389991	4.19887210678373	14.9457687755497	5.32868534127786e-16	2.21266426342729e-14	26.4405818844889
THTPA	2.1115664408485	4.53406614350102	14.9603367422458	5.18452507983316e-16	2.16024082241019e-14	26.4298403817599
ALDH5A1	2.19173370019354	3.83961974061054	14.9313578981963	5.47534369963712e-16	2.26562651166485e-14	26.4245372634203
MXD4	1.76534975960871	6.12380579245094	15.0162603759955	4.66730374847445e-16	1.99750490751497e-14	26.4152611579319
ATP5D	3.13478037482709	6.14326721396304	14.9881275325562	4.9205195615881e-16	2.0795992656908e-14	26.3989522515992
CERS4	3.9777565108708	4.67167763438864	14.9177613405384	5.61751577921145e-16	2.31637041956702e-14	26.3832183816984
PRPF40A	-1.66691254793463	7.38855826977021	-15.028678253596	4.559828778465e-16	1.9621332184647e-14	26.3811309613178
OPTN	-3.27290499948421	5.43257850375999	-14.9628107117478	5.16044412036208e-16	2.1541220086934e-14	26.3800506102212
CHMP4A	-1.43485935810739	5.05789447695903	-14.9594356591443	5.19332462578578e-16	2.16024082241019e-14	26.364460802055
SCMH1	1.40880217714807	5.7705769746959	14.9719697354564	5.07228786235482e-16	2.12856540206076e-14	26.3443061876182
TENM3	-6.31896730966992	1.40224851334969	-14.8817364037773	6.01282839525899e-16	2.47078269066881e-14	26.3442056817865
PRDX2	2.30019040028387	7.29803798684353	14.9994089160947	4.81732608486e-16	2.03962145485769e-14	26.3404790859127
VRK2	-2.13295727848321	4.41523295249176	-14.9013432659415	5.79425654858895e-16	2.38510108970563e-14	26.3198789831053
KIF1A	9.37744033909844	4.64749625494734	14.8545542712673	6.32993795731408e-16	2.59210412725245e-14	26.3192700846186
ARHGEF38	5.61080561458956	1.44517797256568	14.8383527489976	6.5270662717194e-16	2.65448955921899e-14	26.2910836329337
FSCN2	4.03979827710694	1.26160437179878	14.8300537702789	6.63047285973939e-16	2.67816885016049e-14	26.2750588286354
MYEOV	-4.8498688254579	0.412390761191385	-14.83078491975	6.6212954250463e-16	2.67816885016049e-14	26.2713977192172
GSK3B	-1.39864862283453	6.96563864360301	-14.9643400719762	5.14561521366723e-16	2.15172022426896e-14	26.2687576443607
CCDC88A	-3.3194113263313	4.42895353225008	-14.8607960389231	6.25563342771191e-16	2.56610845278632e-14	26.2670284577361
MIR4260	-6.0130751963551	0.928431825941405	-14.8370216969523	6.54353922338028e-16	2.65663210593059e-14	26.2651820005235
MVB12B	2.15533855783549	3.40303848318233	14.8245620677325	6.69982390004281e-16	2.7015786508506e-14	26.246416818122
CARD10	-3.11408683264343	4.17932912651428	-14.8397387202267	6.50995889611842e-16	2.65413060641054e-14	26.2351860066715
MREG	-3.09079536532764	4.00442163203126	-14.8327497061615	6.59669786791878e-16	2.67363600766418e-14	26.2337525845811
C20orf194	-1.65381980362382	4.34232977686064	-14.8532750967193	6.34527733388087e-16	2.59390561355716e-14	26.2241069469269
CD40	-3.68916280040366	-0.0860083761014001	-14.7934236427797	7.10738337209572e-16	2.85075882489206e-14	26.2088225356684
NBEAP1	4.56957349089412	1.91655055678919	14.7926461421863	7.11787947843147e-16	2.85075882489206e-14	26.2073146616752
LOC100507053	-4.29781108154425	1.4141751259639	-14.7943108631826	7.09542548266598e-16	2.85075882489206e-14	26.2054163442325
CREG2	-4.15102858017288	0.845368287765005	-14.7810176860456	7.27677441268245e-16	2.90512467552947e-14	26.1796860806327
TRPV6	4.72097543693158	3.23485202374485	14.7354090642797	7.93597903606123e-16	3.14126983213709e-14	26.0983725347843
THBD	-6.14572006905565	1.57690601439065	-14.7454408387407	7.78590682753631e-16	3.09219180705001e-14	26.0912015418053
PAK4	2.34685674487144	6.43527342996196	14.8393307721325	6.51498951046367e-16	2.65413060641054e-14	26.0720548091454
DANCR	2.22182825785176	5.51320343770833	14.7782211598536	7.31552743180042e-16	2.91025428536893e-14	26.0076270196298
FGF2	-3.25528059580533	2.84660609591872	-14.6839446793502	8.75392540257569e-16	3.44776696503438e-14	25.994377595299
SARM1	2.82567204528582	6.15312343599849	14.7796332553532	7.2959328227024e-16	2.90733726430712e-14	25.9864013579561
TCTA	1.84894750897172	4.85750550232275	14.7411308638926	7.85002242988483e-16	3.11244200355467e-14	25.9806421123308
APEH	1.48089692774528	7.32634395111537	14.8157584548582	6.81255679577257e-16	2.74237218383307e-14	25.9779456548224
BARX2	-4.97279679992451	1.93428780019948	-14.6692524071146	9.00296753226206e-16	3.52827041636254e-14	25.9634896694691
MICALCL	-3.6130603254035	2.86538418334974	-14.6648237373576	9.07945401760536e-16	3.55237384088157e-14	25.958291885837
UBE2S	1.91957032838936	6.40068221212532	14.7809197778435	7.27812761393719e-16	2.90512467552947e-14	25.9517267766059
C1orf115	4.02556414997957	4.09942593521424	14.6467621510334	9.39836570096003e-16	3.67109144595984e-14	25.8999484679869
SLC45A3	5.44357055124204	5.14601163204163	14.6430699104839	9.46496272818176e-16	3.69102411653272e-14	25.8867418227801
DUOXA1	-5.25052410306875	1.23287578176378	-14.6318795440804	9.66977872107466e-16	3.75853202420787e-14	25.886624925514
VIPR1	2.84937327663992	3.58971461614994	14.6283215296603	9.73584974329845e-16	3.77801959760403e-14	25.8719962197921
GRHL3	-3.71473053852788	2.05817158003437	-14.6113695504673	1.00570657169086e-15	3.88993520632793e-14	25.8625665106379
CDKN2B	-6.56936042076188	2.93354737685664	-14.5971119573375	1.03356431476906e-15	3.97176821769438e-14	25.8241565713082
ACOX2	5.43071034970121	1.03018173564999	14.5627421657171	1.10402321722713e-15	4.20842290682561e-14	25.7690097480617
CTSA	-1.44740149068419	5.87314902907767	-14.6748226838812	8.90770304569907e-16	3.49671588101863e-14	25.7594131294165
IQGAP1	-2.37346851470599	8.53554902067046	-14.7147600922776	8.25430173889368e-16	3.26182490381948e-14	25.758173068982
NELFCD	1.48523554259719	6.79241764427474	14.6859145329483	8.72107722496806e-16	3.44054477544081e-14	25.7447541660313
PRAC2	5.4205117413931	1.91104033810815	14.5399560436919	1.15343714507952e-15	4.37567915357367e-14	25.7259455565967
PLP2	-5.01986174381039	4.38696721075305	-14.5447651503117	1.14282237636577e-15	4.34235874096673e-14	25.696615338935
LRRFIP1	-1.52859710499478	7.93716680560137	-14.6754752651981	8.89661034485454e-16	3.49671588101863e-14	25.6888887154627
NPTXR	2.76571618521331	4.07645674039654	14.5477413222097	1.13630358997326e-15	4.32451976216146e-14	25.6866917000644
ALS2	-1.29036405484709	5.43290251875195	-14.6144541072109	9.997818117167e-16	3.87333770519656e-14	25.6699136215452
HNRNPA1P33	-4.00800651499023	1.11786323100468	-14.5052598646669	1.23308119641658e-15	4.64069129635509e-14	25.6575013655933
SENP5	-1.52224066571905	5.49713065009824	-14.6075939480205	1.01300777701e-15	3.91179387506631e-14	25.6552538476644
ARHGAP5	-1.75671139584908	6.7139642928064	-14.6383317720536	9.55113510807315e-16	3.71851253550762e-14	25.6515758434103
TGFBR1	-1.92284406262658	4.87003480503876	-14.5731372538627	1.08220753754234e-15	4.13190671741205e-14	25.647009021723
PLXNA2	-5.30668996535038	4.25978847777718	-14.5128373900119	1.2152181940559e-15	4.58073503673536e-14	25.6406788911866
MTAP	-2.20368926117831	5.62339877396546	-14.5938488671456	1.04005069348948e-15	3.99022685155914e-14	25.6325764790328
ARAP2	-3.04403666285067	3.54525609954119	-14.4891312760679	1.27200529555314e-15	4.76449376896759e-14	25.5960357676095
SYNGR2	2.60205390669948	7.09910935927908	14.602027736505	1.02387103027101e-15	3.94731416710986e-14	25.5865166070247
PARD6A	3.68079642544802	2.00169606683106	14.4641790967028	1.3347263643824e-15	4.96024484318287e-14	25.5835563974205
TIMM13	1.47151104902752	6.10988513050665	14.5802527671142	1.06753013596105e-15	4.08244185865106e-14	25.5708167427862
TSPAN15	3.25786694445344	3.63265644683089	14.4680862973521	1.32469918803249e-15	4.93070922264527e-14	25.5696027191332
PLPP1	3.16708939021024	5.53174980216565	14.5323548762327	1.1704214855567e-15	4.43301811861809e-14	25.564615828519
SUN2	1.63756798285049	7.31008226782379	14.6008314084579	1.02622140880752e-15	3.94995285760168e-14	25.5633356938799
IRF2BPL	1.4985787923057	6.65154715232669	14.5847058478964	1.0584487431973e-15	4.05425197111599e-14	25.5536287016297
SEMA6A	5.34996089431974	3.17938527059885	14.4488930151945	1.37471024580362e-15	5.10084192926506e-14	25.5533794685602
TMEM125	3.05404437456324	4.18724402384078	14.4738583779492	1.31002741348954e-15	4.88376571915674e-14	25.5456780100269
DNAJC30	1.80926476828464	4.19747404599832	14.486863582608	1.27757833866311e-15	4.77167329325271e-14	25.5427256848693
RAPGEFL1	-2.34690823599591	4.43743227343012	-14.4944767106557	1.25896698920661e-15	4.72311824590011e-14	25.537731139496
PXDC1	-3.4801857245706	3.12526667360449	-14.4224881120268	1.44669873230627e-15	5.35120545132318e-14	25.4872269648527
SMURF1	-1.94977563365809	5.68006196111457	-14.5130447839682	1.21473304281203e-15	4.58073503673536e-14	25.4647757460843
FOSL1	-6.02017008686011	2.61057828725057	-14.3980417439699	1.51679782384651e-15	5.60175644912784e-14	25.4406885428837
FBXW7	-1.7123626878778	4.6996974274617	-14.4472418165883	1.3791022589025e-15	5.10914289977784e-14	25.4115450595467
CYBRD1	-5.32262378095954	2.08091677233744	-14.3796877542316	1.57171228126825e-15	5.79553626576519e-14	25.4047505109292
ROCK2	-1.74218173098099	5.83176946062222	-14.4867138961856	1.27794708613052e-15	4.77167329325271e-14	25.400175042119
TXNIP	1.88673356261027	8.53808565480714	14.5225347608978	1.19274478336402e-15	4.51036344713889e-14	25.386028812811
KIRREL	-5.59258581150008	2.48133263775868	-14.3582920326302	1.63831168701393e-15	6.02238296110083e-14	25.3656676969602
LAD1	-1.88468292218713	7.55700198662712	-14.5036789748628	1.23684179486209e-15	4.64746734646278e-14	25.3633677302405
TAF1B	-2.84959450124002	3.06463936903776	-14.3552158345542	1.64812259424228e-15	6.04906915007498e-14	25.3550784031337
EMP1	-7.20760118237318	2.55465825823864	-14.3400953902909	1.69723035810908e-15	6.21968033860374e-14	25.314487349874
SERPINB5	-8.6587389060777	3.70949478806512	-14.3347535203376	1.71493648468294e-15	6.27486790923341e-14	25.3142144321298
FOXO1	-2.90553720416218	4.01204658924022	-14.3043943533396	1.81922930041273e-15	6.6175044852862e-14	25.2108297724961
FOXQ1	-4.96392426387679	1.26775599343978	-14.2794010516236	1.9099647136811e-15	6.91378066585939e-14	25.2068786966939
MCOLN3	-4.82186296875295	0.9051028260263	-14.2649858426083	1.96439721757012e-15	7.09997835801639e-14	25.1805199276789
NEDD4L	2.82833601782009	6.92524776323363	14.3690408824529	1.60449863730573e-15	5.90724575939734e-14	25.1411201595165
TEX10	-1.5967017251243	4.82735271483529	-14.3160454643886	1.77845513668169e-15	6.49725289533478e-14	25.1410052704331
KCNQ5	-4.25773259750599	1.61027810187341	-14.2345145533587	2.08476132947765e-15	7.52354507182879e-14	25.1323186940522
VASH2	3.97902955825163	0.998343449028791	14.2213187369093	2.13921068308457e-15	7.65017877766743e-14	25.1168398761946
PACSIN1	7.78750948205268	2.68588299973243	14.2214235989293	2.13877228994542e-15	7.65017877766743e-14	25.0941839268154
DUOX2	-4.31323503358159	0.77780642008593	-14.192192522421	2.26462068340186e-15	8.06218564616487e-14	25.050743283705
GPR39	-4.21637656928462	0.457728149695597	-14.1887290608135	2.28002739734668e-15	8.10486500616038e-14	25.0437959552346
PAM	-3.98175535108764	4.53628818172251	-14.2266322244625	2.11711240976266e-15	7.6055659447686e-14	25.0428301009853
IL1RAPL1	4.29988162856211	0.163949538431995	14.1805711839497	2.31674314850266e-15	8.22305090583803e-14	25.037795264942
CYB561	1.9643905214538	6.77695437143511	14.3116972967844	1.79356110388675e-15	6.54235904202381e-14	25.0191649616224
EXOC2	-2.29781343035916	4.5452321369289	-14.2228941958621	2.13263392057272e-15	7.64973528846887e-14	24.9982119346306
ADGRV1	4.98479490773715	2.64110159092321	14.159308170009	2.41532002095072e-15	8.54734890996143e-14	24.9945271476768
GTF2F2	-2.0604591263928	4.70533693889336	-14.2278916645408	2.11190896022315e-15	7.6055659447686e-14	24.9887576258345
BICD2	-2.85818909296064	6.95979991610617	-14.2892184785659	1.8737820509924e-15	6.80357923874884e-14	24.9683960492021
FLII	-1.22625128307998	8.07587955341294	-14.3042490103454	1.81974395799519e-15	6.6175044852862e-14	24.9577763925761
CAMKK2	2.06352709544809	7.08542735985072	14.2815711952902	1.90190525872458e-15	6.89513359088069e-14	24.948964027317
PLD1	-5.0024587849526	1.21194758648975	-14.1433709212427	2.49202176558536e-15	8.80563875738135e-14	24.9406273474006
CACUL1	-1.69055712198994	5.56062459677339	-14.2268325670478	2.11628380341734e-15	7.6055659447686e-14	24.9063427053069
GCC1	-1.64940982469696	5.4813379318523	-14.2191553564154	2.14827566550934e-15	7.67102651042568e-14	24.8955153576015
RNF219.AS1	-1.9032266386572	2.97908457740135	-14.1188312508941	2.61504663158256e-15	9.21289088184586e-14	24.8920545167559
CYBA	-5.47261900609314	0.508521897898794	-14.0817012028026	2.81316296916238e-15	9.88149540723556e-14	24.8199307989414
USP24	-0.961171888086807	6.73756332844921	-14.2174166994558	2.15558954709873e-15	7.68556814461817e-14	24.8179567314014
CCDC24	2.07879188514178	3.77967298179958	14.085647424183	2.79139461620791e-15	9.81957957719431e-14	24.7927958569102
CCSER2	-1.80293901002524	5.14769647368647	-14.130437581211	2.55610186807388e-15	9.01862727559996e-14	24.749569152931
C14orf169	-4.59344730072541	1.76519942858371	-14.0395230920378	3.0570074939316e-15	1.07062995097664e-13	24.7470905889478
EIF5B	-1.8039529472904	7.13883832323137	-14.1728344090266	2.35212443223909e-15	8.33615400424347e-14	24.7208762401088
HMGCS2	5.51193535645594	1.77270957689979	14.0182503859271	3.18811910412624e-15	1.1067394430283e-13	24.7149344792087
FRMD6	-6.45685301790115	3.29042032941469	-14.022442944845	3.16182970341001e-15	1.10083674402131e-13	24.7110761825551
DGKA	-3.59661451734855	4.4435927773573	-14.0353526540061	3.08226812980429e-15	1.07788462179439e-13	24.6631082123073
SLC22A15	-3.58708019081677	3.19997932025897	-13.9868774369715	3.39210121624925e-15	1.17069461189621e-13	24.6333891685227
CTSV	-1.80491532364789	4.19865195484812	-14.0244874426342	3.14909050512663e-15	1.09801376289048e-13	24.62339238294
SMC6	-3.39702586773439	4.70159329913111	-14.0257829055384	3.14104579410675e-15	1.09682173458426e-13	24.6233596912598
NEDD4	-2.66338974279863	3.88543856722708	-13.9891376232637	3.37696780739549e-15	1.16717065179806e-13	24.5929704634084
METTL8	-1.92598061896559	4.95146990521037	-14.0399596512733	3.05437553812878e-15	1.07062995097664e-13	24.5900399134627
SHROOM2	2.7486364697528	5.35581993935153	14.0194495026701	3.18057722841691e-15	1.10574026518717e-13	24.5569475291578
HMGA2	-5.9538257693024	3.12942876958736	-13.8961597816085	4.06068784703271e-15	1.38530804105245e-13	24.4622998243806
GPR158.AS1	6.11972806658045	1.14310743911301	13.8897325787135	4.11290877294158e-15	1.3990970876104e-13	24.4550900854775
CYP2U1	3.06750243612681	3.72253837567511	13.8937118456113	4.08049659318028e-15	1.39006572161357e-13	24.4329562028462
CLSTN3	1.3797251305452	5.71959142271223	13.9900114146181	3.37113579720727e-15	1.16685590878517e-13	24.4256691631307
USP31	-1.49135583189778	5.64621880526097	-13.9721558837835	3.49238967908649e-15	1.2000660766832e-13	24.388624276969
RIMKLA	4.01081549034449	2.69563901951605	13.8488161465711	4.4619163495056e-15	1.50486538615616e-13	24.3856410135303
U2SURP	-1.55120421599598	6.98406198467499	-13.9971614904353	3.32380017614762e-15	1.15215354059152e-13	24.3724640699618
USE1	1.92643316955509	3.85540713480729	13.8734337631926	4.24844879046225e-15	1.44106896740858e-13	24.3624167558174
EPHB4	-1.83085001118869	6.21656201162288	-13.9737483028363	3.48139632434802e-15	1.19862345414197e-13	24.3606661684379
FST	-7.42377491542753	1.94482525418584	-13.8616614836106	4.34919083853954e-15	1.46893610800246e-13	24.3490921412179
SPATA20	2.25874799271595	6.93866214537525	13.9734959536433	3.48313606032822e-15	1.19862345414197e-13	24.3426723169809
CAB39L	2.45214304659241	5.03282587493065	13.9056860419111	3.98453569700609e-15	1.36128733971202e-13	24.3415125560692
TTC7A	-3.01850319025777	4.16684186510119	-13.8677200036775	4.29704209839214e-15	1.45546954504111e-13	24.3344878109624
DCBLD2	-5.98979140359992	4.80792383177789	-13.8460147318009	4.48689615334544e-15	1.51114073573609e-13	24.3179765518322
REV1	-1.17755140064917	5.51451431088842	-13.9324580667528	3.77827262016368e-15	1.2964232101893e-13	24.3141431285729
GUSB	1.13543953256066	5.79491714569881	13.9255408667782	3.83049258428971e-15	1.31054804002177e-13	24.2865245997748
DBNDD2	-4.23059880858775	3.30495585555086	-13.8107134679622	4.81425739555879e-15	1.61223224362569e-13	24.2843050445171
SPRY2	-3.83942264525808	1.82334917493081	-13.7764677548489	5.15527803851474e-15	1.70996214596535e-13	24.2346735719093
NETO1	7.43262755226469	3.54562151201846	13.7730068539031	5.19109367774248e-15	1.71900602093958e-13	24.2229012786935
COX6A1	1.74522269166374	7.52272072586096	13.9257055336079	3.82924089922417e-15	1.31054804002177e-13	24.2191540257594
E2F7	-2.2979694162403	4.56368175020712	-13.8161239934493	4.76253554678976e-15	1.59716715437603e-13	24.1841658933188
RNF128	-4.64059808954715	2.10434877487976	-13.7520709239981	5.41326476095794e-15	1.78509746150643e-13	24.1788693329494
ROCK1	-1.32714569024575	6.09969800799552	-13.8760414352633	4.22645931538453e-15	1.43566404538349e-13	24.1643226011333
TRMT6	-1.96707411830107	4.91647335508885	-13.8256631784215	4.67273037235301e-15	1.56926964771232e-13	24.1618691974942
COL4A6	-4.430691008992	3.01320718314681	-13.7430787358961	5.51166287753026e-15	1.81250383947632e-13	24.15847482258
RASSF3	3.58101599895179	6.89438890426506	13.8659662348713	4.31207134250437e-15	1.45847662668728e-13	24.1565883808453
DCBLD1	-1.97185587742729	4.09666126639237	-13.7821412179446	5.09711298057504e-15	1.69975455371919e-13	24.1496362558976
FGD6	-3.23701025030254	3.95670695872364	-13.7591560721421	5.33700545436282e-15	1.76240110477636e-13	24.1373816231041
TNFSF15	2.79211569347189	4.19288065795218	13.7500487044806	5.43523489577548e-15	1.78985304692829e-13	24.1068696437762
HLA.E	-2.88724948332543	5.52200836614791	-13.7977365470094	4.94067249325873e-15	1.65223335423363e-13	24.0774609377667
MAN2B1	1.08159528685895	6.48910450081929	13.8397770457404	4.54303353192844e-15	1.52787695095069e-13	24.0755344433538
FBXO25	1.40965999640797	4.83989236205666	13.7763424063061	5.15657079023714e-15	1.70996214596535e-13	24.0650232840682
SOBP	3.89089579180596	0.954380340957003	13.6772322771142	6.29046522293056e-15	2.04872157191873e-13	24.0487518480717
DPM1	-1.38362776992715	4.96169520210734	-13.7765328337702	5.15460699403976e-15	1.70996214596535e-13	24.0476854992073
PLCB4	5.36134772279927	4.63871041023022	13.6912278235841	6.11597766921073e-15	2.00566847215749e-13	24.0343620992338
PADI1	-4.62986809266564	0.526053183722811	-13.6787215754134	6.27165721788115e-15	2.04837777727677e-13	24.0273682576842
C2orf72	4.89845540670079	1.3758221306707	13.6550351931725	6.57774838056279e-15	2.13641663154991e-13	23.999504726568
CISD3	1.18851680048722	5.90876235581127	13.7795596521996	5.12349556188551e-15	1.70615280579081e-13	23.9852222035135
SOD1	1.39801478997872	7.04033657194381	13.7848571074278	5.06950810480208e-15	1.69293010091348e-13	23.9451894614291
OSBPL11	-1.38590364267211	4.46833157090775	-13.6996970273612	6.01280856866501e-15	1.97456635959899e-13	23.9375803597102
ARHGAP40	-4.11777057206464	0.0741492884540451	-13.6208255889388	7.04712288878219e-15	2.27639351080416e-13	23.9252950409572
RORC	4.26504616312542	2.54665124604415	13.6162218798628	7.1128615566565e-15	2.2945026871881e-13	23.9224263156331
TAX1BP1	-2.01588807848727	7.0123553900367	-13.7689349426403	5.23355957436785e-15	1.73065129021285e-13	23.9135351366311
RAP2A	-1.82314541833139	4.39692665779515	-13.6789169994501	6.26919353883185e-15	2.04837777727677e-13	23.9095230918191
ZBTB42	3.04715549394198	3.61457631394332	13.6057054281781	7.26540206904519e-15	2.33102412797106e-13	23.861351145805
HEATR4	-2.93816565045529	-0.3135238952781	-13.5675238561415	7.84801864174213e-15	2.50439464328003e-13	23.8289039426378
NFE2L2	-2.51793018258792	6.15719929885771	-13.6786840010075	6.27213102616169e-15	2.04837777727677e-13	23.7787247117473
AMMECR1	-1.52208634136581	5.40395634807534	-13.6444426677243	6.71955230067944e-15	2.17889474060046e-13	23.7433286928183
SAMHD1	1.38228186574362	4.51732919526945	13.5983030557445	7.37478249835724e-15	2.36292017616284e-13	23.7341052228425
ANXA8L2	-5.11487903330383	0.646011937759574	-13.5377880177621	8.33483035575626e-15	2.6526017145635e-13	23.7245966779675
PLXNA1	-2.30336272622093	7.61677326731972	-13.6779370597591	6.28155748235451e-15	2.04863449665234e-13	23.7112902539386
GOLM1	2.45928581768305	7.54045214485648	13.6697823271227	6.38542151142149e-15	2.07679484274079e-13	23.7068839607817
GRHPR	1.7064701141641	6.36699258868015	13.6428832983259	6.74069116925477e-15	2.18037909444789e-13	23.6886992326605
FAM118A	2.09446336078584	5.74837408306409	13.6114313605562	7.18193605413624e-15	2.31363728048329e-13	23.6739999165181
KLF12	-4.90357799025552	1.84181974390485	-13.5049869318619	8.9078977126311e-15	2.82196890560602e-13	23.671956539041
KLK2	13.1601168403156	5.21614328328857	13.5111324648108	8.79753141346905e-15	2.79236238036615e-13	23.6595179187894
KHNYN	-0.926713145552496	6.88637991294443	-13.6438991521397	6.72691248468804e-15	2.17889474060046e-13	23.6554003467266
LDOC1L	1.24613613172596	5.924212999051	13.6073617891832	7.24115574842212e-15	2.32954956302698e-13	23.6338970501903
TUB	5.09729129221127	4.09768497532288	13.472620910383	9.51304552765987e-15	3.00739079281087e-13	23.6067814851979
LOC284080	-3.52076336485112	0.864717091857947	-13.4623470265651	9.71383085734695e-15	3.0615550730646e-13	23.6053332958349
CNTNAP3B	-4.34111807715566	0.841310828173113	-13.4618771691951	9.723116701888e-15	3.0615550730646e-13	23.5878028424943
SMG1	-1.30717923803622	7.58517993203818	-13.606116847394	7.25937182336644e-15	2.33102412797106e-13	23.5597644767673
JAKMIP1	4.73451464570369	0.496196117757347	13.4254313730018	1.04718757045335e-14	3.27989660441863e-13	23.5388533466409
CCDC85C	1.4314794278157	6.47327301333231	13.5731789684892	7.75879019784958e-15	2.4792576225204e-13	23.5364139569279
MMP11	2.87190696069348	1.65027619900892	13.4172351300243	1.0648261134004e-14	3.32197725641099e-13	23.5282261631197
HIST1H3D	4.09647498230528	2.34830700940843	13.4155799917223	1.06842484900425e-14	3.32882433244294e-13	23.5194670009492
LUZP1	-2.85976316170703	6.21212015014568	-13.5415042010698	8.2723354421347e-15	2.63625098565878e-13	23.4981196917093
HSPA4	-1.08030566109882	7.91923294499641	-13.5758679079772	7.71672890399869e-15	2.46914497049675e-13	23.4900863889588
JOSD1	-1.34523270116389	6.05858171458202	-13.5208420771601	8.62600969346925e-15	2.74159101651683e-13	23.4420419878632
RHPN2	1.88441600483549	5.88472310460648	13.5046155365605	8.91461286503125e-15	2.82196890560602e-13	23.436967413352
SLC16A10	4.94182408739203	0.928192032860315	13.3664348063444	1.18116451442593e-14	3.64653784336443e-13	23.4133934409881
CSPG5	4.94707526042926	2.27185101492578	13.3636841458881	1.18782414683657e-14	3.66232906651431e-13	23.4101005029802
PLK1	2.6066693459722	4.98203563559053	13.4439037165104	1.00852515325943e-14	3.17137021005053e-13	23.4031719015247
FRMD4B	-3.07267629252284	4.4086775313509	-13.4176205199538	1.06398995373713e-14	3.32197725641099e-13	23.4016733634248
VCPIP1	-1.29649759659517	5.2752989775941	-13.4624563616737	9.7116713603688e-15	3.0615550730646e-13	23.3759561906506
KRT27	-3.63740925866183	-0.0225907831728762	-13.344606304435	1.23508628706378e-14	3.78344907833102e-13	23.3671858813581
CXorf57	-4.21792274508245	0.799845162254719	-13.350151902762	1.22115242669446e-14	3.75045648146706e-13	23.361860357245
MXD1	-3.25306144695616	4.34122840878652	-13.3919345909235	1.12122077435651e-14	3.48416049279068e-13	23.3610403765529
AXIN2	3.80205882292016	0.636302480707666	13.3230290624409	1.29087159885362e-14	3.94414505268289e-13	23.3367838776335
PCDHB4	3.1114444023864	-0.109821219633599	13.3160291705743	1.30951902849463e-14	3.99597119248491e-13	23.3233987936223
MAPK8IP2	4.74426618328376	3.34772108497496	13.3078713168509	1.3316003153809e-14	4.05812898170708e-13	23.2900268297315
RNF5P1	1.85845330638752	4.12125393432752	13.3511126188367	1.2187549702211e-14	3.74794816393545e-13	23.2729872329701
ATXN1	-2.17336099986434	4.78050458757428	-13.3809202974643	1.14672026176896e-14	3.55408332111662e-13	23.2714502696855
GSC	3.67573540745334	-0.185706436595444	13.2897448446721	1.3820418530988e-14	4.1796189205322e-13	23.2702451565063
DUSP5	-4.23186872045921	2.78937046461894	-13.3017175468765	1.34850951360244e-14	4.09912314968126e-13	23.2674545871064
NAA15	-1.54923192438091	6.48035716606827	-13.4426487901683	1.01110472963709e-14	3.17527061452919e-13	23.2609047958039
DAGLA	4.9668171074127	1.73169946129443	13.2842309065767	1.39777142614591e-14	4.21643263535871e-13	23.2463883799967
CYSTM1	-1.69980406255326	4.91335499061695	-13.3764889419951	1.15714654304422e-14	3.57704622367384e-13	23.239197662546
LYRM2	-1.35719514017418	4.87448099086962	-13.3765352162553	1.15703716603468e-14	3.57704622367384e-13	23.2350598822421
PCYOX1L	1.5576934928886	4.74092447490904	13.3585246289437	1.20041995119306e-14	3.69635805750487e-13	23.2220740823381
THAP7	1.88374215216362	4.47822094963046	13.3390269770285	1.24926953604265e-14	3.82195879994469e-13	23.2197647298313
PEBP1	1.72389756564746	8.10082066146944	13.4289449095253	1.03971839595743e-14	3.26080994287707e-13	23.1892428725328
CAPN2	-2.39629727513807	7.58770095256453	-13.4235131599527	1.05128856933692e-14	3.28839735870427e-13	23.1887834843923
OAZ2	2.14274273702867	5.960958360366	13.3826506047296	1.14267532803901e-14	3.54618220259226e-13	23.1874972369077
KAZN	-2.34481772585136	4.17767276391659	-13.3040338419423	1.34211914612513e-14	4.08493516747457e-13	23.1704438743366
RELN	6.18410268841715	1.4996319512819	13.2544376841611	1.48599652033856e-14	4.44860826985194e-13	23.1695250849608
CAB39	-1.60869587255313	6.47223295446291	-13.3929512143491	1.1188966778443e-14	3.48150134274126e-13	23.1586965011674
SLC12A4	-2.39945623726493	4.42923109031165	-13.3005441500489	1.3517586705334e-14	4.09922038149046e-13	23.1415500931841
TFF3	4.30920705582948	0.981633474523269	13.2260518702394	1.57537072916408e-14	4.67468546803611e-13	23.1353419459736
C15orf41	-2.19653660100301	2.5476420737728	-13.2333573306699	1.55185492021273e-14	4.6166223536065e-13	23.1301220552617
TNFRSF25	-3.76327186934017	3.10124805644407	-13.2254613786666	1.57728737850227e-14	4.67468546803611e-13	23.0986339698731
FOS	-4.07008664491446	2.07008682454627	-13.2068317014844	1.63900089799834e-14	4.82741755174417e-13	23.0773157204487
PALLD	-2.02206178188152	6.53401861997428	-13.3476554986002	1.2274048209549e-14	3.76478244564561e-13	23.0661413254513
CCDC110	3.75540707665989	0.421293114255562	13.1827476837336	1.72247162925717e-14	5.0357339494066e-13	23.0513096843363
HACL1	1.57284107705035	4.1841897498225	13.2421196018193	1.52412397110753e-14	4.54553199433454e-13	23.0359894246502
MSANTD3	-1.72325324837585	4.26647506996641	-13.2457492213319	1.51278627099276e-14	4.51740081678065e-13	23.0306570730976
PLK3	-2.96710737988633	3.13511994546127	-13.1954370838635	1.67796273032027e-14	4.93604172901907e-13	23.0288774434395
ADTRP	-4.24337089014415	0.585077324647077	-13.1690207699964	1.77198515999062e-14	5.16139657781052e-13	22.9959920440908
ABHD11	1.83533676979243	4.54770813385616	13.2318802230997	1.55658042132479e-14	4.62487741724446e-13	22.9892599542106
CYB5A	2.66756102586947	5.27302193308464	13.2515969145999	1.49470170119652e-14	4.46902614569603e-13	22.9871273790353
RAB24	1.74233684900953	5.17578377613089	13.2608901725144	1.46641636564504e-14	4.4066834004365e-13	22.9862204567935
WWTR1	-3.29229793436082	4.61373647338538	-13.2149964542262	1.6116546663915e-14	4.75869640599532e-13	22.9693069800407
SALL2	3.17040149824526	4.11235476665916	13.1875617919426	1.70544497312721e-14	4.99952296703229e-13	22.9649897824619
TNFRSF12A	-5.45640693819617	3.78719995116657	-13.1609979162313	1.80159756548421e-14	5.23885758379978e-13	22.9607232814819
SH3BP4	-1.46937218533381	6.690737464811	-13.3004573647967	1.35199929916724e-14	4.09922038149046e-13	22.9556313818626
BCL2L2	-0.858022486603321	6.43305972190143	-13.2935121018855	1.3713995318626e-14	4.15273089405649e-13	22.9482897872211
H2AFX	2.69522879684418	5.94210332032966	13.2547286938367	1.48510769933482e-14	4.44860826985194e-13	22.9424197325774
SPSB1	-2.12733465977413	3.41369080780252	-13.1606219081234	1.80299780193194e-14	5.23885758379978e-13	22.9309849696491
CUL3	-1.05968188784044	6.65413174536723	-13.2877946781489	1.38758422117641e-14	4.19103463491626e-13	22.9280240832337
BBS4	1.68339181906054	4.68142314207924	13.210909012802	1.62528575347696e-14	4.79297577300232e-13	22.9249110411494
LITAF	-2.09802017616072	6.31983975661782	-13.2735569613667	1.42874484615823e-14	4.30438885672322e-13	22.9245226816587
EXOC6B	-2.02873355170017	4.40159082332823	-13.187441463315	1.70586844383345e-14	4.99952296703229e-13	22.90126147291
ZNF148	-1.0970105805496	6.10275733690208	-13.2580057259141	1.47513633589341e-14	4.42727626886489e-13	22.8918829089171
CTBP1	1.36380305282857	7.40847381995192	13.2655677875568	1.45238770286746e-14	4.37006502982076e-13	22.862828921539
TINAGL1	-4.94125622873757	4.46815371465945	-13.1318102295153	1.91368034924244e-14	5.51987361077107e-13	22.8533064159609
CCNJL	-3.67743853700223	1.78159734641164	-13.0880919421586	2.09510641306952e-14	6.02851614731534e-13	22.8386929606466
FLOT1	1.43721951255699	6.92406153405145	13.2407953878207	1.52828203450606e-14	4.55220691433902e-13	22.8275828907474
PPFIBP2	3.26553946849115	5.01557393225092	13.1428904969036	1.87031229944371e-14	5.41454268862153e-13	22.8061765795169
DMD	-3.69557740713683	1.74769436694127	-13.0729246569391	2.16209421421385e-14	6.21372773563762e-13	22.8041593094567
KPNA1	-1.42866864526745	6.40495478492458	-13.2167220414634	1.60593531111099e-14	4.74772147461865e-13	22.7929576706926
MAPKBP1	-1.14405780382748	5.51302763468713	-13.1854852735537	1.71276798180094e-14	5.0135467714198e-13	22.7792595324888
MMP15	1.77860703486568	5.62110262530276	13.1772547711416	1.74211222478388e-14	5.08688187803272e-13	22.7756577166958
ELF1	-1.69620279749719	5.48590784260262	-13.1751514836165	1.74969347897026e-14	5.10273461087145e-13	22.7679244376893
ARPC2	-1.97272631077961	7.71002990043092	-13.2198496099088	1.59562217643846e-14	4.72312132376479e-13	22.7583695459173
C1orf95	4.70891099325698	0.608655193080967	13.0436123064414	2.29785019825117e-14	6.55620074615346e-13	22.755371326391
MCTP1	-3.76694947191787	1.72810515171087	-13.0452282618865	2.29014321189059e-14	6.54208380167781e-13	22.747251802884
BMX	3.79882110539704	0.0584309517187674	13.0343108537814	2.3427318280967e-14	6.66820788045291e-13	22.7462125192766
ACBD3	-1.13061896108716	6.44393482784628	-13.1936723239981	1.68408142697006e-14	4.94790218506322e-13	22.7403545507046
UPK3A	4.32995310024791	1.05909384149439	13.0305278553926	2.36124193235056e-14	6.71283527770164e-13	22.7333494057111
HOMER3	-1.56674860631115	5.47628729673249	-13.156417010215	1.81873289544779e-14	5.27810978593233e-13	22.7267819314246
POLR2I	1.59151049683983	5.37687670843736	13.1439959024891	1.86604141943882e-14	5.40878264729761e-13	22.7202769779273
PID1	-4.0056129928758	0.204780563322845	-13.0237950593704	2.39455720714506e-14	6.78314831319108e-13	22.6978198434233
TMEM97	1.56408854729244	5.72282403313806	13.141346125626	1.87629597580113e-14	5.42524116905425e-13	22.6870746028832
HES2	-4.350755997507	4.42242939787428	-13.0491380102173	2.27160589703636e-14	6.51266938557825e-13	22.6675681293703
RNF5	1.88886491866725	4.13524646353553	13.0461518754088	2.28575012751823e-14	6.5420776755174e-13	22.6378342671051
CEP350	-1.4344356430148	6.44097114166195	-13.1373317032683	1.89194190684789e-14	5.46381761405158e-13	22.624535200911
PPP1R14C	-5.4094576678856	2.70226402295926	-12.9885932978213	2.57676107044975e-14	7.23874466591986e-13	22.6160235946421
CFH	-6.45604423862782	1.09966757150508	-13.0090622318793	2.46915037931314e-14	6.96947089208505e-13	22.6096282947638
RAB15	2.3599846971622	4.15049144179082	13.0257864662183	2.38465340713246e-14	6.77127332731864e-13	22.6074578766582
TMEM121	3.48816837797806	0.681025837869458	12.9535009923038	2.77257641092487e-14	7.73385725917985e-13	22.5798357890875
GFOD1	-4.09957042803704	1.97198843710076	-12.9457858174874	2.81763615368733e-14	7.8410977938881e-13	22.5367893443429
MED16	1.75981231953731	5.70324579786819	13.0662012360042	2.19248780181856e-14	6.29344864178185e-13	22.5356948522728
PITPNA	1.19396127322514	7.55719109849382	13.1116146110878	1.99539826226295e-14	5.74858964741854e-13	22.5343657051179
LCN2	-7.00035998591851	3.00035969343741	-12.9518782562748	2.7819920828129e-14	7.75100261850693e-13	22.5260504161864
MAP1LC3B	-2.99941248830208	5.57942799287081	-13.0400197408042	2.31507969260411e-14	6.59742061438023e-13	22.5124452788086
ADCK2	2.11078887113409	4.97235250541217	13.019901953343	2.41404069135868e-14	6.83017956946473e-13	22.5124118284007
ZNF652	1.4463759438691	5.60264833928107	13.0458086030996	2.28738186124164e-14	6.5420776755174e-13	22.4921654521844
VTI1A	-1.80196969074747	4.54548792674989	-12.9954327393099	2.54027928566515e-14	7.1447238271792e-13	22.4810268672842
LRP3	2.473345289087	5.28327956414168	13.009950376659	2.46458686721556e-14	6.96488136134458e-13	22.4793935806774
RHBDD3	1.73247822921985	4.59816861659037	12.9817440508757	2.6138338196671e-14	7.32553189885426e-13	22.4572810467684
PAX1	4.24742813183568	0.463876094473128	12.8826967033584	3.21547665214484e-14	8.88565867393406e-13	22.4261573468031
RAI14	-1.84327502133064	5.95617306638306	-13.0246614148702	2.39024341534388e-14	6.77902767677074e-13	22.4195691419319
ZFP69	-3.50426619784363	0.774846220927426	-12.8676501961276	3.31859406926358e-14	9.11748150431512e-13	22.3811688699746
AMOTL2	-2.79866645793143	5.1071372229612	-12.9601785608863	2.73417349768535e-14	7.63571891991988e-13	22.3761214262976
RICTOR	-1.5409884565844	5.46702001251498	-12.9873369210894	2.58352082011391e-14	7.24914540176341e-13	22.3714545367343
SLC44A4	5.67970509291434	5.09029282858264	12.886807727333	3.1878784055748e-14	8.81967292837557e-13	22.3706130999576
RNF144A	2.90912904619605	3.23459614613726	12.8684618897902	3.31294574113434e-14	9.11748150431512e-13	22.3593599759084
TMEM9	1.86659273494847	6.43613973340146	13.0001109607562	2.51563095585717e-14	7.09222472810625e-13	22.3492417075897
MIR1282	1.7287054117073	5.63953710569289	12.9774445185354	2.63738482987242e-14	7.38280924631347e-13	22.3490871643405
C3orf18	2.60988731351388	4.00857616166659	12.890218517076	3.1651654108691e-14	8.76706447333017e-13	22.3416862104269
CMIP	-1.42138483675904	6.47273628726929	-12.9991422563474	2.52071459334854e-14	7.09811674682825e-13	22.3310743282851
2005-09-01	4.2661380438497	4.55085055001256	12.8585345491371	3.38270942749531e-14	9.28287506086964e-13	22.2969045556319
SOWAHC	-2.61911047095074	4.79755330188167	-12.9079502354961	3.04973254867949e-14	8.47704088267183e-13	22.2910557059616
EPHA10	3.58074737359055	3.19770743641089	12.8228006112157	3.64654577795972e-14	9.93788510292241e-13	22.2719641433428
PPIC	-2.85459808983463	3.05980214449036	-12.8307112448468	3.58637494614202e-14	9.78514959413433e-13	22.2702477535126
LRRC8A	-2.51473135057862	7.08243718499685	-12.9614871153631	2.72671210789864e-14	7.62386132998546e-13	22.2364626247411
ARL6IP6	-1.52656363373919	3.98845191748935	-12.8541368614962	3.41409363274246e-14	9.34736259033762e-13	22.2312459450002
FGFBP1	-8.31705421910024	1.89011763880664	-12.815848470412	3.70028037713374e-14	1.00611981355322e-12	22.1809461679666
PSMD5	-1.71238807660798	4.81697031620025	-12.8547291784705	3.40984920869243e-14	9.34653465180319e-13	22.1526349788414
SLC37A2	-2.08419291824956	4.11158396587633	-12.8162066201033	3.69749242401818e-14	1.00611981355322e-12	22.1474949912512
CNPY2	1.43802245557088	6.14961788517056	12.8977654388677	3.11549716918724e-14	8.63958337794498e-13	22.1405125179425
PARP4	-1.90687599031437	6.3501902659022	-12.8983283212989	3.11182487417558e-14	8.63950442233058e-13	22.1288611905943
VSNL1	-4.05545883755788	0.0120603993081949	-12.7427882993826	4.31659155926119e-14	1.16567637665242e-12	22.116314117757
TMOD3	-2.30480887463939	5.99017636166251	-12.8679045469563	3.31682305800634e-14	9.11748150431512e-13	22.0932928118738
ZNF281	-2.00250892266248	5.33767200061182	-12.847049665931	3.46530129184075e-14	9.46570203105347e-13	22.0931705109893
ECHDC1	-3.51918506692537	3.2811038014807	-12.7431758596252	4.31305852385393e-14	1.16567637665242e-12	22.0791131617512
CAMSAP2	-2.48255724006569	6.6292419015437	-12.8738173737861	3.27592482553815e-14	9.03164855971041e-13	22.0706325539591
ATXN1L	-1.1185394807501	5.9864732072636	-12.8533759321242	3.41955425082171e-14	9.35151456597264e-13	22.0440699139667
RCN3	3.63801488428651	1.48717617964982	12.6929292990544	4.79678938205489e-14	1.28510594631098e-12	22.0328507511855
NONO	0.905390021304722	9.06907522595144	12.8760158217257	3.26085065317677e-14	9.00055517890817e-13	22.0092555486698
RAB6B	4.84534527485746	4.12782205004318	12.7012558566358	4.71293912935827e-14	1.26550154877786e-12	22.0045504827376
MAP3K7	-2.00320735756104	5.25322334978644	-12.7908875575927	3.89999198756057e-14	1.05799553804418e-12	21.98007303487
TEP1	-2.34177245797743	5.52487669287401	-12.7888947780677	3.91640512575507e-14	1.06123389179032e-12	21.9621880893059
PRICKLE1	-4.23770941782575	0.777382898795384	-12.6744028431071	4.98888683646141e-14	1.3260819158352e-12	21.9557645665531
AMY2B	-3.10465085519944	0.377364538603076	-12.6581134626118	5.16430025034931e-14	1.36505639839222e-12	21.9469498668442
VASH1	1.85677810081265	3.58878793231841	12.6959324903887	4.76637164478604e-14	1.27840126355064e-12	21.9461186418503
FAM47E	3.51779839236592	1.41488429948607	12.6495585656876	5.25894440446871e-14	1.38390201809049e-12	21.9422683102684
RIN2	-1.92717701259067	5.26879047565278	-12.7681569834887	4.09147077566771e-14	1.1074060740991e-12	21.9284336745294
SOD3	3.84994172126529	0.496730423887601	12.6346569107943	5.42807245709075e-14	1.41895918365625e-12	21.911998759249
WDFY2	-2.17105094253133	4.18065420289355	-12.7072022653473	4.65397853601895e-14	1.25108652028355e-12	21.9109832072185
TSR1	-0.893298340502469	7.03116043135167	-12.8102153987598	3.74441470507453e-14	1.01695386778141e-12	21.9041563804385
ABHD14A	2.30540632476593	3.16068101228399	12.6517720740896	5.23428677074844e-14	1.38047763442097e-12	21.8972129489767
SYT8	-3.30337681692473	0.135647102109225	-12.6317036219282	5.46224787299641e-14	1.42072375773747e-12	21.8893946587741
CCDC78	2.91316176727608	4.3849937822003	12.682768001026	4.90119183275893e-14	1.30423410050184e-12	21.8723525955897
SIK1	-2.6730252877445	5.38720304332171	-12.7190469352667	4.53877777636359e-14	1.22289114860887e-12	21.8325467188509
LOC100130417	3.24667273010657	0.15799015793797	12.5920410555065	5.94319819113325e-14	1.53333219925756e-12	21.8262312512372
P4HA2	-3.21256327411695	5.05075722041419	-12.6892796585801	4.83402272813795e-14	1.29070584328999e-12	21.8222984635814
CD320	1.8855627256383	4.58152087623531	12.6680760999009	5.0562797165259e-14	1.33949041428859e-12	21.7949461335161
SLC7A6OS	-1.29413119981724	4.04086607499113	-12.6481361849324	5.27485199983547e-14	1.38501374214949e-12	21.7830185982992
LOC145837	6.2033663168073	2.09851252780975	12.5786931392218	6.1146475181567e-14	1.57413998540169e-12	21.7518270639252
ZMYM1	-2.07987423961089	4.06097758089554	-12.6265813640295	5.52204660081829e-14	1.43403860794525e-12	21.7498193396941
CACNA2D2	3.44210061091194	2.46530607880364	12.5605268223068	6.35616935363864e-14	1.6292408148624e-12	21.7450454769758
S100A13	-1.61608362040369	4.56092868650411	-12.6511097907983	5.24165190061707e-14	1.38088407292923e-12	21.7410048193278
ALDH1A3	-3.12726562383859	7.61059156939325	-12.7329942015751	4.40686739794669e-14	1.18870109221065e-12	21.7366412453078
SEPT5.GP1BB	4.38873948869882	4.68137463674636	12.5935535656571	5.92408390923645e-14	1.53173423651032e-12	21.7286112462715
ACSL4	-3.94676996470888	4.30111783319079	-12.6041210022107	5.79228478955417e-14	1.49929118297303e-12	21.7242943694916
RAC3	2.11457373255236	5.13634010055352	12.6486840838661	5.26871858460778e-14	1.3849370026724e-12	21.7073446427668
TRAF4	2.15375727136737	7.04654152489419	12.7089307264816	4.63698253703385e-14	1.24793253068187e-12	21.7038763480604
ANK3	3.37326211253101	6.36003203044317	12.6732071127883	5.00155288434091e-14	1.32795989795882e-12	21.6972814373806
PEBP4	2.83237286965247	-0.224109909917405	12.5298264427877	6.78679500263263e-14	1.73026784421957e-12	21.6961915640581
CBLC	-2.31364174957733	4.35759535471015	-12.613139593983	5.68218207150094e-14	1.47239931054959e-12	21.6944918545786
TMEM106C	2.02165642877573	6.27759866186794	12.6845940538014	4.88225973552633e-14	1.3006559362846e-12	21.6863854724829
PRKD3	-1.63501131342338	4.99951455984721	-12.640284007819	5.36356123980579e-14	1.40364279244807e-12	21.6753527662338
NPRL2	1.42364734709374	4.69245357713541	12.6250007196916	5.54063469154485e-14	1.43729155948062e-12	21.6749642922983
MTIF2	-1.90818993760574	5.53148129152842	-12.6585893400409	5.15908709989936e-14	1.36505639839222e-12	21.6712926528453
SLC26A7	-2.28761798840329	-0.730871069745118	-12.5144684712735	7.0133287451962e-14	1.78227250320045e-12	21.6613789609919
SMURF2	-1.19319644514375	5.19622679358949	-12.6454324197809	5.30522647218415e-14	1.38991071442526e-12	21.6590003998623
SOD2	-1.40268004007668	5.43520413438743	-12.6537228034584	5.21265465988129e-14	1.37630336287066e-12	21.6586299515582
ARHGAP21	-2.41307585540223	7.08614644326461	-12.6884310803536	4.84272223411954e-14	1.29157417515157e-12	21.6517983804717
CDK7	-1.27073147306296	4.96314587919418	-12.6314852962453	5.46478307489063e-14	1.42072375773747e-12	21.651798314909
BBX	-1.40751230600284	7.05101177091701	-12.6907937943125	4.81853979917984e-14	1.28802230708629e-12	21.649450021935
RTN3	2.6921572068408	8.04252525620658	12.6923644830029	4.80253230380451e-14	1.28519233547635e-12	21.6419481296703
AIFM2	-2.37229972761949	3.45990554716364	-12.5437353009322	6.58811041201704e-14	1.68323381324272e-12	21.6263632906471
JMJD8	1.21595026099246	6.72094557183579	12.6683668107572	5.05316268055264e-14	1.33949041428859e-12	21.6173451839139
ACAT1	1.88405227781175	5.69287706716069	12.6316572692506	5.46278602030868e-14	1.42072375773747e-12	21.6093117292211
CECR2	5.11188372378173	0.985479644650619	12.4974968337297	7.27269860329249e-14	1.83637576021369e-12	21.5953377790759
DSE	-5.10491114038316	3.34405298326389	-12.5056443947443	7.14697783811585e-14	1.81041500578768e-12	21.5893368750729
SYS1.DBNDD2	-2.49857810713532	4.33470759401265	-12.5572247158644	6.40111072898036e-14	1.6389885030683e-12	21.5827341868591
HSPH1	-1.52497706569795	6.76224333976033	-12.6460953115368	5.29776290071665e-14	1.38949068999991e-12	21.5642361786664
ARNTL	-2.61544359063402	4.03281697268369	-12.5242654483965	6.86794182862623e-14	1.74719850597348e-12	21.5422131293503
MBNL1	-1.35358040505201	6.61424791633162	-12.6324316150074	5.4538031138885e-14	1.42072375773747e-12	21.5395059294521
ADI1	1.57861885983586	5.76436601535685	12.5828860844642	6.06025112265743e-14	1.56183210998052e-12	21.4924790259028
SLC7A6	-1.16026827741143	5.89126302240597	-12.5927011049007	5.93484908197931e-14	1.53284609731731e-12	21.4902890110943
LIFR	2.85304858127737	4.50987990749187	12.507620096425	7.11682883184954e-14	1.80470600645083e-12	21.4892352577616
STRA13	2.04336535753307	5.24497960679938	12.5505777323297	6.49256605773192e-14	1.66061209524082e-12	21.4812998653904
PITX1	-2.1403201133307	5.46031719628152	-12.5618651278855	6.33804736577999e-14	1.62811595929191e-12	21.473285756378
NEAT1	1.55349578463984	11.0182331488432	12.6315219293422	5.46435760647711e-14	1.42072375773747e-12	21.4721329977309
C20orf96	2.12344678133711	4.10284599676157	12.4894199017838	7.39956800728118e-14	1.86421921561563e-12	21.4593572105374
SLITRK6	-5.09321180990642	3.39215972046891	-12.4457554546605	8.12580910745623e-14	2.03016790240029e-12	21.4590767873768
GREB1	3.96957422946167	4.46341930359668	12.4708283813813	7.70029022242387e-14	1.92995646060962e-12	21.4514623033474
TP53INP1	2.94149106083886	6.29198681485972	12.5606679530476	6.35425580028324e-14	1.6292408148624e-12	21.4456146290484
RADIL	3.18393555528758	-0.226120708353671	12.4088232862565	8.7969544613626e-14	2.1749300341909e-12	21.437588760472
KCND3	4.13593196944837	1.13752231426982	12.4149716243086	8.68140187504174e-14	2.15618872201635e-12	21.4372125785278
BIN1	3.03582871170781	4.69056743176394	12.4798475296777	7.55286946737891e-14	1.89701837999528e-12	21.4201427742919
ANXA4	-1.87463811434076	5.43503596356148	-12.5299841957171	6.78450743914972e-14	1.73026784421957e-12	21.4010350086714
GTPBP4	-1.0752883572987	6.73831110055662	-12.5631372164096	6.32087112206357e-14	1.62546479722481e-12	21.3825986579355
ARVCF	2.46919598400296	5.21444556456142	12.4889791369619	7.40655631003765e-14	1.86421921561563e-12	21.3640538749109
PDPR	-1.09516014814798	5.38278147398244	-12.5116239510678	7.05612958875579e-14	1.79122947055032e-12	21.351529921064
CD55	-3.46873507685605	4.27299311776723	-12.4360333350775	8.29722425654472e-14	2.06863498551709e-12	21.3486207876856
ACAP2	-1.58735323600049	5.94246896309599	-12.5249489168714	6.85791518468285e-14	1.74652168666842e-12	21.3455382176752
KIFC3	-4.84302477514631	2.75807040512119	-12.3873211082715	9.21361561839743e-14	2.27320318743187e-12	21.3424726249273
ZNF862	1.07635777094831	5.20705953399503	12.4947739121048	7.31521817040899e-14	1.84514705128082e-12	21.3359775312431
CYB5D2	1.96779903484083	4.20359548755479	12.4261234387449	8.47576734072969e-14	2.10871399421512e-12	21.3115256472023
POLR2F	1.21829649425926	5.09600050114154	12.4773165631337	7.59394448397961e-14	1.90531665307044e-12	21.3106930912924
PAK6	-3.19074666431794	3.05096220606105	-12.3759795583314	9.44148321370055e-14	2.32700173593389e-12	21.3009545110691
JAKMIP3	5.02209558878831	1.47035187250783	12.3405645987819	1.01909104881639e-13	2.48586921475686e-12	21.2668511348088
POMGNT1	1.43470932142079	6.67987109573216	12.5045231074441	7.16414677506096e-14	1.81282732162962e-12	21.2665723913904
MDFIC	-2.96914614939868	2.71395379921052	-12.3453876026274	1.00853649489163e-13	2.46265708484868e-12	21.2522896256548
VDR	-2.95244995287124	5.14394017639808	-12.4326798410354	8.35720733240517e-14	2.08140111188368e-12	21.2463087467247
PARD3B	2.76777321690362	2.79903122808546	12.3326062345354	1.03675513430828e-13	2.52117581891788e-12	21.2405121669973
TRIP12	-1.23206319338009	7.73891343497114	-12.503110864799	7.18583094027074e-14	1.81637581656524e-12	21.2231107894897
FEV	4.06294565935657	0.0881190457071862	12.3113208000329	1.08555793129428e-13	2.62906828917133e-12	21.2213343670616
MT2A	-4.00160043033809	6.72304245550117	-12.4622590500143	7.84309154735845e-14	1.96367160071667e-12	21.2094369878053
FER	-2.54297388349446	3.56036669329622	-12.3486716324929	1.00141397131004e-13	2.4497627913343e-12	21.2017824882847
SERINC2	-2.41971365034166	7.1413281627432	-12.4807308979158	7.53858697197676e-14	1.89543899369638e-12	21.199376840076
GUCY1A1	6.98527774605654	4.14443916385789	12.3086446355757	1.0918582494918e-13	2.64162847912761e-12	21.1852972350753
NOL10	-1.81152135827445	5.06669929710289	-12.4122622764724	8.73212872364279e-14	2.16341454584713e-12	21.1788106973738
C16orf13	1.42934039597676	5.54945620144775	12.4147909434916	8.68477532486553e-14	2.15618872201635e-12	21.1414372321723
RBM47	1.86152034775038	6.48733879567574	12.4375883563849	8.26955992918277e-14	2.06390806232551e-12	21.1372233796287
PI4K2A	-1.62238776970022	5.58579198071493	-12.4100137341105	8.7744586123381e-14	2.17163271084067e-12	21.1212111290418
ZBTB11	-1.30017455321437	5.85101354815947	-12.4142156217299	8.69552597828768e-14	2.156599591477e-12	21.1061021454803
OSBPL6	-4.17457740611674	3.14225228476059	-12.2806632140597	1.16002150251512e-13	2.78771211689571e-12	21.1024609725041
RABGAP1L	-1.76196164223741	4.54852864346698	-12.3499756845119	9.9860001532439e-14	2.44595107059311e-12	21.0948203813578
EFEMP1	-7.57343791940477	2.34387348038144	-12.2885835905132	1.14029611183509e-13	2.75039886181179e-12	21.0722110071438
MALAT1	1.44127978446664	13.131469919904	12.4461060963775	8.11969504561803e-14	2.03016790240029e-12	21.0710639938827
RIC3	4.61172357465411	1.78600524016071	12.2478641970022	1.24550191036505e-13	2.97690023132614e-12	21.0670304039844
SLF2	-2.77526417463881	4.81216715955155	-12.3362344794637	1.02866342118337e-13	2.50406670598128e-12	21.0665037666692
DSC3	-4.84382869946736	5.23627606402306	-12.3237863156562	1.05669849525168e-13	2.56441364610208e-12	21.0605505678764
PTRHD1	2.17396745409964	3.91961168606768	12.2893199007433	1.13847991149793e-13	2.74881453173279e-12	21.0496232359596
ZNF469	-4.26390817649731	0.534192410110199	-12.245537072367	1.25180685098504e-13	2.98895674087163e-12	21.0426043063588
S100A6	-8.69498339139037	3.8958863433109	-12.2576113662418	1.21944525389333e-13	2.92050979493038e-12	21.042165127463
RNASEH1	-1.28044449625623	4.47916579748003	-12.3270415748512	1.04929240710014e-13	2.54904948487134e-12	21.0407052015265
EMP2	-1.97979123309304	6.81104281603379	-12.4039242120589	8.89015610264318e-14	2.19568334576739e-12	21.0398303756866
SFXN2	2.1043301519104	4.06531893802977	12.2852735886831	1.14849739270433e-13	2.76736516067273e-12	21.0177227962236
MFSD14B	-1.43033683284195	6.07602911458988	-12.3673357731102	9.61902210393496e-14	2.36829713483175e-12	20.9909655648571
MLST8	1.64361196781803	6.24372858699481	12.3639836625809	9.68879027674574e-14	2.38300018113736e-12	20.9857896248216
CCDC82	-2.68691208336212	2.66009468100959	-12.2183447050391	1.32795079190766e-13	3.15804546400508e-12	20.9774253211538
GLRX3	-1.79839788438175	5.55373962199179	-12.339554431004	1.02131597877654e-13	2.48873605927972e-12	20.9744259107003
CCDC93	-1.53579765585237	6.06669425159906	-12.3580129172132	9.81434811498274e-14	2.40888399385342e-12	20.9723545849016
LPIN2	1.46399582871899	5.01133109411159	12.3153318161548	1.07618475162884e-13	2.60903276698567e-12	20.9708932138523
PALB2	-2.0313202793141	4.58601538637488	-12.2914011142505	1.13336235684126e-13	2.73924785736047e-12	20.9688902100991
HBS1L	-1.19381838691328	6.05125621337261	-12.3541279809348	9.89693826811383e-14	2.42664329200599e-12	20.9609209655023
CHST15	-4.68411321200651	2.84765794397402	-12.2098711521847	1.35263596679434e-13	3.21352693113163e-12	20.9575658408242
C15orf38.AP3S2	1.0562161327873	6.62084832810451	12.3482975659919	1.00222265187443e-13	2.4497627913343e-12	20.923333034498
TGOLN2	-0.954251343622442	7.1321597500512	-12.3588194888109	9.79728989134212e-14	2.40718904998675e-12	20.9225499541539
PLCH1	3.75604717741365	0.855380353342963	12.1667819447145	1.48563906887033e-13	3.4983856221808e-12	20.9090070030081
DIAPH2	-1.61261903765577	3.83499740300733	-12.2328268201434	1.28682493470658e-13	3.06947879294699e-12	20.9075418400051
CDCA3	3.0334476467263	3.55218787468829	12.2030218171415	1.37293288121306e-13	3.25848234369987e-12	20.9047397980816
LURAP1	-3.12842216162926	1.17859764842279	-12.1667266995801	1.4858179340093e-13	3.4983856221808e-12	20.8899153718107
TMCC1	-1.16718069428865	5.17280459271685	-12.282865941398	1.15450084500347e-13	2.77900660254134e-12	20.8716623243911
GREB1L	3.10379703177205	2.02787177108137	12.1493904418438	1.54305141803308e-13	3.62235139817469e-12	20.871418551226
FBXO17	-3.33352685708246	2.56205298607866	-12.1458312829082	1.55507837062509e-13	3.64697410163412e-12	20.8257903282003
AMIGO2	-4.24718887572232	3.82906955224923	-12.1593654683411	1.50984959911514e-13	3.55144186458532e-12	20.7998981298774
TMEM141	1.63258757442476	5.93863351342361	12.2690543135009	1.18956698555148e-13	2.85471996229003e-12	20.7969538669251
DNAJC13	-1.49851288443257	6.1460100292007	-12.2804851581851	1.16046894111179e-13	2.78771211689571e-12	20.79687245992
ANO6	-1.77464212441984	5.96705819606781	-12.2606601284594	1.21141036013514e-13	2.90420016570314e-12	20.7676075653246
KDSR	-2.1198902626127	5.33550240707855	-12.2314372362843	1.29071378026277e-13	3.07566067638494e-12	20.7645385141655
BAIAP3	1.60725328226259	4.21481679396934	12.1686982597875	1.47944832400066e-13	3.49032037433389e-12	20.7388922135009
CCDC152	3.9272938813226	4.02148401844368	12.1198962631335	1.64566796058262e-13	3.85180526608233e-12	20.7259118271519
PLEKHA1	-2.79555522464268	5.16751766813417	-12.1926560691069	1.40424555083476e-13	3.32282055990939e-12	20.7172912996616
C5orf51	-1.40152436080045	4.92146144218848	-12.1998687811412	1.38238105595758e-13	3.27762548367543e-12	20.7171281085333
POLR2L	1.80410663820578	6.77041655521972	12.2521185538717	1.23405946849008e-13	2.95252774953581e-12	20.7150744047168
ERCC5	-1.50015811267463	5.60615173517394	-12.2260136776665	1.30600758313819e-13	3.10897989921751e-12	20.7132158387516
SERPINB8	-5.46557314719308	2.12700454010641	-12.0939554899192	1.74169482481169e-13	4.06452601341389e-12	20.6901782798633
PHLDA1	-7.21571221168128	3.90820370290186	-12.0765962778931	1.80914466717278e-13	4.19304203897035e-12	20.6565144542859
NRG1	-4.78788536582808	0.317511234229967	-12.0593004655733	1.87901244680241e-13	4.33493304289506e-12	20.6218091630691
BAG3	-2.09807271774781	6.26617188385443	-12.1942834836175	1.39928146972311e-13	3.31438198273077e-12	20.6079660287166
NDUFB11	2.04721310052903	5.77390292897352	12.1721313627659	1.46842354563084e-13	3.47121857097779e-12	20.6059287258541
RIN3	-4.54024503062038	1.56763738297179	-12.0287449734989	2.00927665403772e-13	4.60049818644483e-12	20.556599722456
FLJ20021	3.10323190722855	3.00793814650159	12.0234411104004	2.0328138051833e-13	4.63888501644813e-12	20.5564134281417
BASP1	-5.81547471736078	3.35639039748167	-12.028355093243	2.0109972927004e-13	4.60049818644483e-12	20.5534829967686
ERAP1	-1.65338466178987	5.74319238025571	-12.1546990469365	1.52528965425318e-13	3.58420393482089e-12	20.5477952387915
PIGP	1.82911854234085	3.82100725216329	12.0591803941172	1.87950702998571e-13	4.33493304289506e-12	20.5423046179902
ZRANB2	-1.61777673984723	6.52733252882205	-12.1689185477416	1.47873836966683e-13	3.49032037433389e-12	20.531493325685
SDR16C5	-3.18526522658324	-0.0973620065569474	-11.9928764724341	2.17406676753719e-13	4.90924981507684e-12	20.5203788370155
CDH26	4.41064916046839	3.46095156359107	12.0066433748757	2.10923906175444e-13	4.7765098523589e-12	20.5153495243271
MXRA5	-5.52496406634128	0.610648148747128	-12.0201347186379	2.0476294733756e-13	4.66820142439764e-12	20.5120785564007
ESPN	-4.97978895126479	3.54281983767702	-12.0139344030521	2.07571156060348e-13	4.72314022091252e-12	20.5094761134576
TTC22	-3.64946086699772	1.17329083652068	-11.9898891095321	2.18840164022413e-13	4.93691749664264e-12	20.4935270301549
PHACTR2	-1.69774533986771	4.7954167874488	-12.0889868370468	1.76073322426163e-13	4.10088258813784e-12	20.4916632653544
FLJ46257	3.98625739735382	-0.0208774592575223	11.9719690636106	2.27644775110276e-13	5.11677310456716e-12	20.4871907443741
KRT15	-8.82616376016295	2.11922504163254	-12.0290182801502	2.00807138311702e-13	4.60049818644483e-12	20.4720714648493
B4GAT1	3.01753747641445	4.25006837553964	12.0242845990312	2.02905181668102e-13	4.634760941571e-12	20.4666822712765
ATPAF1	1.44081486287457	5.91093740291261	12.1182129094465	1.65173150491798e-13	3.86218481080921e-12	20.460045511773
SPRED1	-2.69862812710983	3.65580762256799	-12.0108641319103	2.08976301901711e-13	4.74600394453024e-12	20.4541697050656
RARG	-2.06494195508955	5.22427723351496	-12.0857968478615	1.77306859281817e-13	4.12555999369173e-12	20.4485495052436
ASRGL1	5.71484400601763	2.61457710743079	11.9666452265239	2.30329838711047e-13	5.16662296673504e-12	20.4393383836511
BMP1	-3.08265581003068	4.55117038972073	-12.0281027826771	2.01211160663993e-13	4.60049818644483e-12	20.4244007577238
FAM83D	1.65688205903683	4.23935810274516	12.0290541478567	2.00791326302568e-13	4.60049818644483e-12	20.4241547427931
VPS52	0.957145855061487	6.31930337492416	12.1100726485394	1.68137788691524e-13	3.9276324826365e-12	20.4109382271695
RIN1	-5.00539574228455	2.73423124317669	-11.9594173268784	2.34027232856626e-13	5.23470348210435e-12	20.4075690925148
ZNF562	-1.43395885348926	5.50241276420495	-12.0839638074026	1.78019680314049e-13	4.13808492180991e-12	20.4071931032585
HOXA7	-4.07057161073264	1.2089319215872	-11.9555475929014	2.36031713384747e-13	5.2745635479287e-12	20.4025115719105
PCBD1	2.41371407191085	5.33672318302407	12.0477857634822	1.9270546039263e-13	4.43596744263035e-12	20.3837803313236
PLEC	-2.85327207215367	9.5218819530745	-12.1261659433138	1.62328414842482e-13	3.80316869161586e-12	20.3734516768875
USB1	-2.32508303089216	4.55883171765624	-12.0116731158347	2.08605117848731e-13	4.74211634150855e-12	20.3622405433661
RBM27	-1.57013426844455	6.11533353914662	-12.0782005983722	1.80280029483211e-13	4.18652252600091e-12	20.351300489455
CYC1	1.06461793621054	7.08082409158853	12.0908361238847	1.75362251677676e-13	4.08833725396038e-12	20.3359204131069
PTPRJ	4.29851487429895	4.67618231733953	11.9529011915839	2.37412641151133e-13	5.30042723323293e-12	20.3287948491546
LYPD1	-3.46178624660086	0.152048662671345	-11.9082658445462	2.61992759642842e-13	5.80004512710718e-12	20.322228698918
VPS4B	-2.18709566350441	5.70503292898907	-12.0431993271582	1.94653918477352e-13	4.47647372172456e-12	20.3154803520085
POLR3H	1.37222135071512	6.73718440526074	12.0731406472788	1.82288797198673e-13	4.22076892732473e-12	20.313657190227
MIR4426	-1.75076684645534	6.02794931999204	-12.0563178508982	1.8913376367521e-13	4.35798011344921e-12	20.3103419327267
BLOC1S2	-2.13959612962322	4.4425594121364	-11.9839850711685	2.21701769804665e-13	4.99197432295215e-12	20.3076978902456
CLIP1	-1.95056974412343	7.166284139436	-12.0766840315066	1.80879705000528e-13	4.19304203897035e-12	20.3036560726509
NIPSNAP1	2.20316120354623	6.78663093154575	12.0622417785029	1.86693851620219e-13	4.3143384229195e-12	20.2997039979248
HBEGF	-2.63051152116332	4.39363173137789	-11.9719069795373	2.27675901531774e-13	5.11677310456716e-12	20.2971697943605
KLHDC9	3.80243145047542	2.03108197773961	11.8764360126541	2.81101461643042e-13	6.17121819958936e-12	20.2665343789428
GATA3	-4.63591988750871	1.11900180668169	-11.8965742401469	2.68852092808704e-13	5.93527292411023e-12	20.2598128846202
UBLCP1	-2.47271955655777	4.5497530234056	-11.9606469066061	2.33393981661545e-13	5.2254686545753e-12	20.2557141671102
SPTAN1	-1.58874191046804	8.59622983324254	-12.0684821348347	1.84158473122018e-13	4.25989990021761e-12	20.2513704317542
ZFP36	-1.86445525636288	4.68648872864913	-11.9690744740402	2.29100651829488e-13	5.14391709742156e-12	20.2385709985091
SUGT1	-1.73221579068881	3.84511988804206	-11.9282327222614	2.50690088951816e-13	5.58633647466875e-12	20.2352900556658
DIRAS1	5.62587186116693	2.77923433614263	11.8707280118104	2.84676379939162e-13	6.23238870577796e-12	20.2291922169644
PIBF1	-3.39171658364323	2.90095980245958	-11.877813013999	2.80245952915265e-13	6.16027701704222e-12	20.2207863199168
SNRPN	3.41977056695246	6.726636784446	12.0098705431981	2.09433113838989e-13	4.75182691782051e-12	20.2184364941321
CHD9	-2.37524674800925	6.37563437439387	-12.017577159664	2.05916554230906e-13	4.68999183555695e-12	20.2139215351702
SNURF	3.41552217629784	6.7238158157939	12.006159665508	2.11148291164473e-13	4.77702861021913e-12	20.2101979209226
PPP2R2C	3.55313352975186	4.79887179520813	11.9255876530761	2.52158209866527e-13	5.61377573327262e-12	20.2091621024471
COTL1	-2.25593415648808	6.10650046448115	-12.0072682973577	2.10634376359403e-13	4.77451344501095e-12	20.2036985264424
HLA.DMB	7.77861894166973	2.22309832168642	11.8776561604705	2.80343268721575e-13	6.16027701704222e-12	20.1936898211239
RPS6KA3	-1.42499504104828	5.77372580056526	-11.986091239507	2.20676565980259e-13	4.97361347850944e-12	20.166825034781
USP22	0.919934379857283	8.54182456326738	12.0294363786001	2.00622901963515e-13	4.60049818644483e-12	20.166032127015
NALCN	-2.65599965440535	-0.577538852142949	-11.8154392428158	3.2181054625838e-13	6.97433627618991e-12	20.1435151514842
FAM135A	-1.88497103578961	4.57337694671763	-11.9109572735165	2.60439275472274e-13	5.77596146189514e-12	20.1221199614854
MAPK8IP1	4.30481153816572	4.24486059196149	11.8458450673495	3.00812986633243e-13	6.56143138277295e-12	20.1081882080729
SNX22	1.93825288410747	8.18535042417512	11.9971656309975	2.15365325409726e-13	4.86779014820268e-12	20.1043200527151
GNAZ	4.30576291557657	2.88220193224036	11.8038088670045	3.30234038716574e-13	7.12452143582344e-12	20.0892931354042
CDKN1B	1.8613976421801	4.98079930201718	11.9105716559634	2.60661272215428e-13	5.77596146189514e-12	20.0851519774149
TRIM7	-1.94058031917367	3.87965589954433	-11.8606657956708	2.91092180514469e-13	6.36697011069932e-12	20.0831450558873
RIF1	-1.8668434953404	6.48980043462461	-11.9645282286577	2.31406538102764e-13	5.18586863744474e-12	20.0807238771147
TMTC4	1.57928351993954	4.47970321200623	11.8829317283106	2.77089095455966e-13	6.10007655827386e-12	20.0700740319033
FAM174B	7.47666130415723	3.89947466032786	11.8026760184952	3.31066503433297e-13	7.13598799673043e-12	20.0683282340492
EMC9	1.55128565172554	3.67507696846291	11.8407246321955	3.04248214123979e-13	6.63026209272017e-12	20.0652868917764
NRP2	-5.28097333702493	1.70101749139928	-11.813751543297	3.23019105770441e-13	6.98794069143902e-12	20.0609060643689
LINC00152	-2.88314809363809	0.322219126471563	-11.7814088751775	3.47099812484995e-13	7.46800050273978e-12	20.0551377776182
SPRR2D	-3.65938389321012	-0.0877196767951416	-11.7858329058507	3.43700244548501e-13	7.4015738403678e-12	20.0488917179604
CUEDC2	1.28829163434701	5.68159466342123	11.9201845276793	2.55184600383513e-13	5.66519370327068e-12	20.0317143472983
PYCR3	2.03690002906106	4.5096103067529	11.8578288178911	2.92927708267998e-13	6.39531856632987e-12	20.0271725407791
BRD7	-1.17676184827749	6.06059831654003	-11.9334810496659	2.47802924787208e-13	5.52719411731391e-12	20.0271595056965
LOC100505839	-2.84915359000542	0.384621222133245	-11.761232728412	3.63046071480596e-13	7.74781490081452e-12	20.0116990533795
EFNB1	-3.30072389777741	4.9171608547015	-11.8594063428792	2.91905589153798e-13	6.37887697588623e-12	20.0115912339557
CXXC5	2.64601502275697	3.08005881051541	11.7784964580714	3.49356591255281e-13	7.50974141311215e-12	20.0059650131872
TMEM63C	1.99230543309984	3.711487213791	11.8057769844656	3.287928781572e-13	7.10636202471032e-12	19.9974129823692
STK4	-1.87910983496029	6.22970899824156	-11.9208929779459	2.54785673926627e-13	5.66163854620463e-12	19.9967213756645
PTPRZ1	-4.56266899395595	0.715034474802372	-11.7759453912005	3.51345713446564e-13	7.53201344106512e-12	19.994608841776
KCNC3	2.95254348314988	1.55089951404479	11.7461970101867	3.7541613464954e-13	7.9902302985104e-12	19.9917047594591
NTF4	-3.66085040841992	1.79132861031904	-11.7555249581209	3.67692002443316e-13	7.83990771396674e-12	19.9712563625344
BABAM1	1.11095402480203	5.92192955546969	11.901078886334	2.66187738507811e-13	5.88193036348574e-12	19.9691810822176
KIAA0040	-2.84671314909658	4.31707908474257	-11.8150399128389	3.22096086985574e-13	6.97433627618991e-12	19.9615329878658
FAM98A	-1.18223335781839	5.82287317372067	-11.896037220891	2.69171540056612e-13	5.93679740906258e-12	19.9586846881815
DHPS	1.34978476274849	6.04837890815743	11.8926425922321	2.71199861439492e-13	5.97597464194272e-12	19.9460475450832
MDH2	1.61875842033429	7.96443025942678	11.9239634225084	2.53064086173256e-13	5.62865805175226e-12	19.9426620183745
MST1R	-4.98030994428093	3.81457828723605	-11.7624286452637	3.62080279469367e-13	7.73416524884567e-12	19.9346970948587
FAM222A.AS1	3.09583866671803	-0.249245840285191	11.7179051584984	3.99875898197361e-13	8.46522995201735e-12	19.9346317544849
RLF	-1.13505736474212	5.44919334094609	-11.8713329744472	2.84295295662644e-13	6.2297980223302e-12	19.931306090396
PSMD3	1.22678517947442	7.61217338553744	11.9068178539549	2.62832459495884e-13	5.81320673008154e-12	19.9096926361233
FGD1	-1.7005679408416	3.76490314290378	-11.7774991503359	3.50132836824979e-13	7.51961010971038e-12	19.9043922510942
GATA2	7.13017640741348	5.73985144067169	11.7480845134195	3.73839859604395e-13	7.96383025266865e-12	19.8891960508008
GNG12	-1.68815203895178	6.35634804887888	-11.8753944027066	2.81750374113304e-13	6.17974224812806e-12	19.8854091989094
MACC1	-4.05040130411123	3.40352414210554	-11.7338769828482	3.8587334881725e-13	8.1907404659418e-12	19.879081520689
CARTPT	3.31613668960767	-0.380143972152165	11.6788180827373	4.36381491675453e-13	9.16439784554916e-12	19.8476033390259
NECAB3	2.72113442922197	4.4994017818235	11.7677139836016	3.57843389280081e-13	7.66437828349659e-12	19.8427563922753
PARP14	-2.26328264172084	4.51833880848836	-11.7765169191595	3.50899074630766e-13	7.52924620768819e-12	19.8364645760086
COL6A2	4.32508580409352	4.49002657074946	11.7356783671567	3.84325906705535e-13	8.1652036272296e-12	19.8339295140705
NR3C2	3.23702301260428	1.98866451864659	11.6777866458189	4.37389756244752e-13	9.17744346952485e-12	19.8318233179859
CYP2S1	-3.89498225667083	1.97943249968197	-11.692866115971	4.22883664328941e-13	8.91250816110151e-12	19.8278647908471
RASGRF2	-3.67137985315748	1.49668836193058	-11.6863488198399	4.29091712356333e-13	9.03531483123325e-12	19.8163395510504
PATZ1	1.50819663590473	5.55151462114584	11.8163426149902	3.21165546795344e-13	6.96691227311767e-12	19.8133788731724
BEX1	5.12439454960211	1.17827014995706	11.6798208681577	4.35403517092336e-13	9.15196577150646e-12	19.8075297327133
CABLES1	2.31110195533359	3.57718455313744	11.7124723981575	4.04756564704119e-13	8.56090825078917e-12	19.8012737944175
CHDH	3.76314966285526	4.02116278869305	11.7055205555259	4.11091064294169e-13	8.68713826596681e-12	19.7895500671559
MED29	1.08007328742158	6.2665100263664	11.8298219540905	3.11697189770496e-13	6.77391417915533e-12	19.7877122855656
NDUFA13	1.15830878620597	6.69651465399837	11.8384892503868	3.05760476994058e-13	6.65709909047669e-12	19.7866466225931
ZCCHC24	2.05056962057696	2.85042710273639	11.668366404231	4.4670950574854e-13	9.3564331990264e-12	19.7649699682798
TRIM36	2.13268398412857	2.61081256025046	11.656780157976	4.58451686324939e-13	9.58544046099146e-12	19.7558856512309
TPD52	1.93301491577782	7.3207195724388	11.8303309947143	3.11345277410061e-13	6.77247387834178e-12	19.7532639259039
RASD1	4.15335643836652	1.51938927687837	11.6403507413471	4.75646590984442e-13	9.9187165103264e-12	19.739160768887
ZNF532	-1.60734430466451	6.8209848944531	-11.8199630702924	3.18593834974651e-13	6.9174540542573e-12	19.7376204951351
MSH6	-1.51763648724577	6.16598130475772	-11.8042020742082	3.29945595076111e-13	7.12452143582344e-12	19.7332929757776
2010-09-01	-1.91009739551153	5.16329730518765	-11.7640770790866	3.6075335828591e-13	7.71277017579704e-12	19.7315978320342
OR51E1	4.52731394142945	0.254641246209004	11.6316414373266	4.85028170731538e-13	1.00877350246007e-11	19.7244851401205
RPTN	-2.56628892363742	-0.644132010053338	-11.6114587248233	5.07504219813964e-13	1.05367119542812e-11	19.6925356690063
MOCS1	2.71466627418615	3.4017474185052	11.6493346836406	4.66163771817019e-13	9.72952731494852e-12	19.6819411843265
C11orf52	2.34177218578146	2.17884597461051	11.6078145170035	5.11674849467666e-13	1.06047296161524e-11	19.6706603618703
NUDT8	3.14948706502627	3.47492005084529	11.6348950599679	4.81501421656084e-13	1.00319848044514e-11	19.6562563529745
SRMS	4.16305133275624	1.12979979211657	11.6013163723813	5.1919899141219e-13	1.07325266664194e-11	19.6530286660287
HOXB4	-2.81321774374565	-0.31874289847724	-11.596381817495	5.24988294736372e-13	1.08238891027821e-11	19.6501903719229
POLH	-1.37811898006379	6.1244745153482	-11.765327411202	3.5975021516315e-13	7.69826498331976e-12	19.6462013269471
LOC100131320	4.70885810845617	0.492103149799135	11.5917497046537	5.30482926364093e-13	1.09276717498633e-11	19.6274974189005
RHBDF2	-2.07218122041089	4.31756387373121	-11.6749489681947	4.40176012602259e-13	9.22773939770076e-12	19.6228595793071
ENPP3	3.54384972405196	-0.217876088025627	11.5723853907328	5.54098311089137e-13	1.13746068882454e-11	19.6069791093055
SV2A	-3.41718612160902	0.275908729758551	-11.5613857334375	5.67989541986744e-13	1.16095103797463e-11	19.5473552568904
AKR1A1	1.66214145145248	6.28949219749365	11.7189689929808	3.98927253532815e-13	8.45269453195982e-12	19.5439477582116
MCF2L.AS1	4.50841699674146	0.766474314538632	11.5536488072053	5.77973565214677e-13	1.17935570290862e-11	19.542642037253
CELSR2	-2.03464981557398	7.15115704161438	-11.7375520537876	3.82723097836319e-13	8.13844363201715e-12	19.5423625203746
TESC	5.85063440055393	1.17905044783642	11.5681959575416	5.59347568721388e-13	1.1452617318121e-11	19.5365090270333
CBS	1.83892451039901	8.07723241710276	11.7328726473798	3.86738872027292e-13	8.20176981732299e-12	19.5101237416145
PIK3CA	-1.96839684579329	3.81962113828037	-11.5997303809662	5.21052538780233e-13	1.07614596641806e-11	19.5049792217106
DDC	6.20513993214349	1.28227759739329	11.5536371444095	5.77988750223455e-13	1.17935570290862e-11	19.5013696843736
RNF217	-3.57860968488442	1.66987877430022	-11.5428763342675	5.92174942534131e-13	1.20622576352957e-11	19.4960224486612
LLPH	-1.90535580836555	4.31466389863444	-11.6120149079818	5.06870762599854e-13	1.05327833315009e-11	19.4781499511709
NOP58	-1.42755965640207	6.33143839901031	-11.6934758832852	4.22307556927627e-13	8.90828485298402e-12	19.4720956815263
RAP2C	-1.86956940222974	4.21197681962533	-11.6042951085357	5.1573597380783e-13	1.06702442748548e-11	19.4713048114257
PDHB	1.34467145465073	5.46674068400795	11.6592926496897	4.55878815970263e-13	9.54005889378195e-12	19.461016524829
LRIF1	-2.08512355649462	4.55696155241736	-11.6073321022673	5.1222957599326e-13	1.06069548006989e-11	19.4459348380137
DDX3X	-0.874775102566757	8.06618528995391	-11.7035326575871	4.12921035154231e-13	8.71803895236583e-12	19.4364008799199
C2orf74	-3.53235772767748	2.62255862331135	-11.5146240800313	6.31142225593308e-13	1.28010112650277e-11	19.419561307076
FASTK	1.080728688501	5.65632659773517	11.6495632354939	4.65925070202387e-13	9.72952731494852e-12	19.4187975927325
COBL	5.04410271226455	4.48822772053348	11.5337661404889	6.04463610827595e-13	1.23020018993324e-11	19.4174345478666
PDXK	-1.50526075368118	7.21509230719459	-11.6846673712819	4.30708471487077e-13	9.06131132117001e-12	19.4160914433078
ADRB2	2.05960972079011	4.18813382869373	11.5635964154863	5.65169363669855e-13	1.15618340057051e-11	19.3978776693162
CDKN2C	4.02585493647288	2.19720783575294	11.4876700551883	6.70767781248281e-13	1.35698840387344e-11	19.3964411940666
C9orf152	5.44654915401175	3.26760291220795	11.4950888687397	6.59613659195357e-13	1.33556275486951e-11	19.3927620343055
HIST1H2AI	4.06201103993136	0.532126059196487	11.4667216217487	7.03317941300218e-13	1.41799901260444e-11	19.3564172486814
RNGTT	-1.34682577574295	4.48582889800518	-11.5728478168168	5.53522002414686e-13	1.13726227705825e-11	19.3554356499811
GPS1	1.19310499914732	6.95273057852015	11.6324735945943	4.84123647452874e-13	1.00777626699804e-11	19.3090684615749
NAP1L2	4.14683854655097	1.89724119288924	11.4361161777131	7.53807055586277e-13	1.51207828155251e-11	19.2776723086764
REEP6	3.58924615815737	3.55586438293553	11.4617067561617	7.11347340708262e-13	1.43175258473624e-11	19.2764388443987
DYNLRB1	1.70939993094234	6.71061610298719	11.5977488874263	5.23377835516944e-13	1.08000770061851e-11	19.2468047349826
PUM3	-1.33435049204472	5.11645004678213	-11.552984040012	5.7883974723377e-13	1.18007656121347e-11	19.2431568785458
CHD1	-1.62708204140299	6.26290657171863	-11.5881600188621	5.34781508850412e-13	1.10066576170515e-11	19.2376504977853
AMD1	2.77901331729711	8.34491181815292	11.6101225656841	5.09029335655732e-13	1.05591299636023e-11	19.2324257006567
MGC45800	-3.76940130263253	0.0122617522674489	-11.4251732955681	7.72747368844146e-13	1.54745271244043e-11	19.2295477077453
ADH6	-2.58433374188822	-0.522477274317084	-11.4068977391979	8.05472809767644e-13	1.60890988370605e-11	19.227174418268
MYO1B	-3.46783747311149	6.81341377302455	-11.5805507806599	5.44011778856282e-13	1.11869204481201e-11	19.2190779602831
YWHAH	-1.3499985955028	5.98283290830695	-11.5707335600143	5.5616196416608e-13	1.14070935729911e-11	19.212086136823
BCL11B	-4.32139242992736	1.60381367882059	-11.4223584553425	7.77697721264361e-13	1.5553117436098e-11	19.2106098839936
ADGRG1	-3.24852777228757	6.69628636929315	-11.5697916339931	5.57342246427124e-13	1.14214214890122e-11	19.2002273491783
WDR36	-2.26606977018155	5.29065722340177	-11.5291548323111	6.10783008562701e-13	1.24199529442724e-11	19.1963554714712
B3GALT6	1.94531943818763	5.15494790284937	11.5133569766348	6.3295020309157e-13	1.28267088164967e-11	19.1795329355782
CACNA1D	5.76042581300327	2.28510263466824	11.3903304583393	8.36365106069168e-13	1.6664047617563e-11	19.1400295574842
ZCCHC6	-1.21228072156131	6.10001212166989	-11.5218424283352	6.20943059575807e-13	1.26049314576561e-11	19.0912198669502
TANK	-1.65180968161649	4.385618178953	-11.4445140079841	7.39594628030054e-13	1.48608378225361e-11	19.0823212471466
RGAG4	3.76800799134715	0.829904175452123	11.338347242705	9.41406485442818e-13	1.85234421326549e-11	19.0693465415786
HOXC12	3.3813659842485	-0.335082944868926	11.3314535985462	9.56317036298944e-13	1.87856478298658e-11	19.0665800627809
TSPYL5	-4.33578134453888	1.66406423138157	-11.3582404950026	8.99698861575965e-13	1.78211027635473e-11	19.0583080276754
SHB	-1.5291753136532	5.02464309099211	-11.4644520678538	7.06940209183376e-13	1.42409110957841e-11	19.0524808326062
SORCS2	-3.80790104050532	0.480024286149635	-11.348020713601	9.20883630704234e-13	1.81648509850228e-11	19.0517227685407
MYO10	-2.27805126761769	7.43967946538485	-11.522403937785	6.20156784251232e-13	1.2599757801711e-11	19.0433350270887
RGS11	4.0329560889374	3.31113877955393	11.3419881192162	9.33627742945198e-13	1.8385642678763e-11	19.0286426947559
PDE5A	-2.17509071419382	2.19657270072781	-11.3317233683139	9.55729018523559e-13	1.87856478298658e-11	19.0240241960561
PKIG	1.43828034713004	3.7912197026789	11.382218616589	8.51930721953695e-13	1.69599306612276e-11	19.0119177174746
KLF15	4.67374572759665	2.04792453568842	11.3141922903896	9.94722140360029e-13	1.94916214445754e-11	18.9914155472784
SLC44A1	-1.43933751298689	6.29845587161931	-11.4807108720574	6.81406423277099e-13	1.37733557509804e-11	18.9878645150907
RUVBL1	0.87613536411926	6.64668410936788	11.4778913246897	6.85765761187349e-13	1.3849664563673e-11	18.9644602479521
RIMS4	5.24112285581312	1.31477946810725	11.3016542077629	1.02360562045949e-12	1.99750528897898e-11	18.9466836078367
CASK	-1.52629469744744	5.88737937424418	-11.4461576070566	7.3684527478118e-13	1.48181522180337e-11	18.935459589866
AKT1	0.939536389220006	7.5460815766802	11.4683624088213	7.007110426247e-13	1.41394543154312e-11	18.9116870474796
CAMK2B	4.39688431779801	4.14836933822952	11.3089974005356	1.00658679871165e-12	1.97078224586732e-11	18.9051730816821
FHDC1	1.59436970620385	4.72508248009763	11.3793525880077	8.57500919709566e-13	1.70564989985854e-11	18.904633429184
IL17RB	2.36842968344625	3.54629750387696	11.3154414581929	9.91890568168906e-13	1.94683157047059e-11	18.9036571187573
STEAP2	5.13491156592528	6.47049358903811	11.3787891145191	8.58600423290182e-13	1.70640536766221e-11	18.8881738239549
ALPK1	-1.67290905546257	4.3535942954245	-11.3516400645528	9.13323215337631e-13	1.8060795192373e-11	18.8726016071283
MARK3	-0.773834303855727	6.80667903031271	-11.4420944843618	7.43661046155714e-13	1.49298928063946e-11	18.8710382491764
CDCP1	-2.01613487612263	7.1717700382301	-11.426245315875	7.70870541664874e-13	1.54499920058108e-11	18.8290559679912
CGB7	-3.36580259712009	0.016495092686152	-11.2438519560987	1.16828859913652e-12	2.24838658161745e-11	18.8264722394201
DKK1	-6.10397687709554	0.939668247932424	-11.2770504705381	1.08280590227306e-12	2.10264766117071e-11	18.8106211051929
NRDC	-0.777672235848327	7.27047862490599	-11.4221963151128	7.77983858254415e-13	1.5553117436098e-11	18.8096477090929
EEPD1	3.57080590681589	3.01515606817845	11.2381368003625	1.18368743055452e-12	2.27248817639252e-11	18.7967765791175
ICE1	-1.56426702110918	6.73562321685222	-11.4034351178613	8.11831388471345e-13	1.62024597816966e-11	18.7893370590037
CCDC136	2.8840638295611	2.94401461755418	11.2302583751526	1.20525626366745e-12	2.3045666138351e-11	18.7715510428638
SMOC1	-5.18424397693634	2.01398021323253	-11.236374118751	1.18847857700669e-12	2.27984037708969e-11	18.7616402378356
2007-09-01	-1.38480719484083	6.04042930384512	-11.3722416973376	8.71482711338955e-13	1.73055737737409e-11	18.7524586633066
RBCK1	-1.94677997817693	7.64653929841249	-11.3984540308862	8.21068668747803e-13	1.63730345971492e-11	18.7496414331191
NOTCH1	-4.2715137481278	6.89845463035366	-11.366417700493	8.83107908865126e-13	1.75070974240737e-11	18.7436882005213
KCMF1	-1.13224715765406	6.08577368366745	-11.3674357350709	8.81064432069168e-13	1.74812030831464e-11	18.7356573317117
PPARG	-2.02208201603931	2.82271817664141	-11.2230206400061	1.22542561840653e-12	2.3412442717501e-11	18.7331422155869
GPC1	-2.61852001884308	6.05404890022052	-11.3529527420149	9.1059690973375e-13	1.8021913797819e-11	18.7287229499159
APPL2	1.3003490845909	5.71152482238389	11.3482783639298	9.20343316088664e-13	1.81648509850228e-11	18.7263509391745
MRPL49	2.82621514877239	6.26755388219997	11.3468402051519	9.23363413133003e-13	1.81986255406347e-11	18.724380571757
TEX264	2.02397207564259	5.15051876229415	11.301877994284	1.02308263814724e-12	1.99750528897898e-11	18.6938879480505
MAP3K6	-2.09586106510638	4.90971784924793	-11.2907031333302	1.04953522610976e-12	2.04473954076108e-11	18.6807708667855
C2CD2L	1.8114567162815	4.5848061876552	11.266543520759	1.10914457484805e-12	2.15027128942333e-11	18.6668527840025
FAM69B	2.65855181090317	4.78462025343996	11.2602161155629	1.12532155715727e-12	2.17807135675093e-11	18.6605535802152
HSPB2.C11orf52	2.30110033194906	2.19643361879902	11.1613307999009	1.41199954055286e-12	2.66336587959494e-11	18.6560401161692
OGFOD3	1.17122321289535	5.3770475108307	11.3029707302011	1.02053287368731e-12	1.99479261625112e-11	18.6484162509902
LZTR1	1.4693060219084	6.08671948294073	11.3149263702155	9.9305715140231e-13	1.94750910337045e-11	18.6268670859876
PRDM4	-1.03142814873775	5.58383519851589	-11.3053707559444	1.01495552003629e-12	1.98552767162214e-11	18.626286581601
YWHAB	-0.859930052055546	8.28410639828705	-11.3508217116955	9.15027083550031e-13	1.80794101258094e-11	18.6230792430644
FAM83A	-5.87080965421386	2.82429568239993	-11.170406347788	1.38282432021247e-12	2.61457453207637e-11	18.6166265071439
LPCAT3	1.80457190726676	5.51678921327419	11.2867096689414	1.05915730927602e-12	2.06010006586828e-11	18.6139568840628
SNORA10	2.71519771844854	3.31417820126539	11.1714038912019	1.37965537520822e-12	2.61066472036608e-11	18.5992844139843
MCCC1	1.56022149818847	5.88102044340984	11.2936093007732	1.0425892333163e-12	2.03287752647446e-11	18.5922285464126
SI	5.47331065043031	0.96972934175069	11.1473920723178	1.45804083646447e-12	2.74584179766263e-11	18.5869755676167
FBXO45	-1.24466064632048	5.05574085817074	-11.261865797457	1.12108075512013e-12	2.17163600522045e-11	18.5770218872814
POLL	1.20825620645229	4.91351848195807	11.2524630166565	1.14547333453168e-12	2.20985945986543e-11	18.5766777704438
LOC283335	2.15598836211692	4.01666869930139	11.1952668685566	1.30602428530729e-12	2.48521956698522e-11	18.5743235836497
DNTTIP2	-1.93478961709532	5.84582898558359	-11.2849567819367	1.06340929105544e-12	2.06667494187906e-11	18.572956594117
MAP3K12	1.34095551487096	4.91900949843389	11.2467597413355	1.1605327680438e-12	2.23527473032645e-11	18.5650226598288
IGSF3	-2.19521358925458	6.28775254596443	-11.2893855514018	1.05269995218285e-12	2.04922133548895e-11	18.555488219217
THRB	1.21970306553033	5.2566595100074	11.2565450353667	1.13481775969251e-12	2.19465979464188e-11	18.5508895667133
FAM86C2P	2.685386180765	2.59431091984616	11.1189955549774	1.55665184408669e-12	2.91534085492065e-11	18.5384397213004
PTPN2	-1.7631954193483	5.24582790356865	-11.2412710546409	1.17521698780081e-12	2.25988603250262e-11	18.5218939129963
HIST1H2AH	3.94334987253097	0.832926353783819	11.0979843478698	1.63399076136759e-12	3.0505449568524e-11	18.5140038988756
JAK1	-3.22748186713048	5.6685152346647	-11.2316524641336	1.20141056202082e-12	2.29906734669197e-11	18.4951856072924
GRHL1	-1.66197476975247	5.05368856213224	-11.222314386065	1.22741214479114e-12	2.34315152600628e-11	18.4930908919778
RPE	-1.62591702897836	4.87445694917416	-11.2123458358419	1.25580560591067e-12	2.39542646147562e-11	18.4898928543523
DHX33	-1.12608674092445	5.90805046603373	-11.2535420795284	1.14264666226654e-12	2.20620133243808e-11	18.4827775126282
DLG1	-1.47471547237189	6.62674917876026	-11.2680677726702	1.10528329713422e-12	2.14453903232835e-11	18.4798509415602
ARMCX1	-3.881114636402	-0.158934227512695	-11.0913360095852	1.65927271975962e-12	3.09530733166803e-11	18.4793308361866
ASB1	-0.952980993016779	6.17068578112524	-11.2542779329472	1.14072314442696e-12	2.20428245756832e-11	18.4667018109503
IVNS1ABP	-1.82217975033359	5.76452568339343	-11.2335101197835	1.19630558822572e-12	2.2911474553176e-11	18.457037717953
HLA.DPA1	3.17957817310527	-0.26359072895532	11.0610659842179	1.77954316020021e-12	3.29632565065211e-11	18.4488594252812
MYH14	2.17934494555596	6.42841329683007	11.2402799502951	1.1778887561554e-12	2.26318820165677e-11	18.4474576496481
SEMA4A	2.25606207815099	4.65743824321524	11.1644947916872	1.40175736432938e-12	2.64615183982879e-11	18.4394772537225
MEF2A	-1.33164233859241	6.01402265544371	-11.2341090121744	1.19466452568329e-12	2.28985415553362e-11	18.4325745391243
CACFD1	2.20705188424296	4.31629180148422	11.1314378013906	1.51263023725981e-12	2.84187503371078e-11	18.3983581281911
KCNT2	-2.39438535860032	-0.704194397594329	-11.0386588904936	1.8742914841416e-12	3.46371403655475e-11	18.3937817594747
CS	0.80605547869828	8.13779936276815	11.2489585388777	1.1547030057743e-12	2.22585433064297e-11	18.3905962783473
DCLK2	3.93557870548188	0.412413607827411	11.0399244703904	1.86880488037338e-12	3.45626862040974e-11	18.3860637803084
GPCPD1	-1.8559899704658	5.83562079058591	-11.1936685584853	1.31082790625524e-12	2.49036295331024e-11	18.3583112386505
EGFL7	2.80499951503297	4.50441324273228	11.1137596263406	1.57556694920315e-12	2.94843665079768e-11	18.3534346102431
TBCD	1.06120502880776	6.65284255588128	11.2077086661358	1.26924194423509e-12	2.41910984709116e-11	18.3399385392422
GSTO2	-2.28279416299789	3.36092218602916	-11.0677640650799	1.75218288018007e-12	3.25072426362047e-11	18.3292738596822
SQLE	-1.58297142803518	6.44596478311506	-11.1963470021384	1.30278821792178e-12	2.4810529033675e-11	18.3221825780671
PCCB	1.71117437556902	5.94289503323648	11.1738153823332	1.3720253417693e-12	2.60037736637491e-11	18.3122678382633
ZAK	-2.22950653316935	5.63975205610798	-11.1491331534297	1.45220684661566e-12	2.73702896130821e-11	18.27832545801
POGK	-0.879808816209186	6.19134575657941	-11.1725875333196	1.37590488220561e-12	2.6056473448159e-11	18.2746274486762
PTPN11	-0.943732403936933	8.04678701821058	-11.1947598165986	1.3075462436857e-12	2.48612040399261e-11	18.2637699878932
PSEN2	1.75381073652028	4.02145835033725	11.0646745378662	1.76474906636131e-12	3.27147774538128e-11	18.2563623035841
HNRNPAB	-1.19167810807973	7.46750012489502	-11.1856723079282	1.33513312950582e-12	2.53248052004664e-11	18.2560002593827
DAB2IP	-1.68657442051494	6.58215807323203	-11.1667163706184	1.39461134719603e-12	2.63475976430421e-11	18.2470774540936
DDR1	-1.03609622786934	8.0846790790805	-11.1863495213582	1.33305692359807e-12	2.53056682614173e-11	18.2435649579094
C3orf14	-3.58908249599041	0.0781745834782166	-10.9882778460292	2.10664535976821e-12	3.86001247914252e-11	18.2363427665661
DMKN	-5.6029970316423	3.47724510208001	-11.0034137948713	2.03389617087038e-12	3.73537399003383e-11	18.2255999669747
C12orf57	2.18816600895294	5.41546481692379	11.1021939300959	1.61818695645729e-12	3.02580542094656e-11	18.208090149025
LGI2	3.57077734043179	0.0328930154149467	10.9599327562153	2.2501294061259e-12	4.09130124380715e-11	18.2071878173014
ZBTB4	-1.83502002128753	6.25654639966303	-11.1348330316914	1.5008404068923e-12	2.8219608285025e-11	18.1915211503126
MTRF1L	-1.07547574214199	4.89714027115233	-11.0863767868371	1.67839183869751e-12	3.12605424159606e-11	18.1811943968888
BAG5	-1.19377828226106	6.04217305417245	-11.1240637605181	1.53856398734257e-12	2.88374325216541e-11	18.1723151682884
PRSS12	-4.68293892720518	1.16855049843966	-10.9756244251245	2.16950365238623e-12	3.96599318412316e-11	18.1626077120807
PPP4R3B	-1.51302799403745	6.44337709017652	-11.1267487489853	1.52906887694749e-12	2.87048480383412e-11	18.1587350804578
ECHDC2	1.13467312710241	4.96023222357807	11.0752112068458	1.72226778818067e-12	3.2002327004517e-11	18.1553693402685
TCF4	-3.63211600669918	2.22721384550973	-10.9603126364131	2.24814176015492e-12	4.09082433870094e-11	18.1536884979757
SDF4	0.952251626746766	7.41650510084524	11.1390621154742	1.48628647593514e-12	2.79681367812874e-11	18.1501879126353
HES1	-3.82181750856393	4.00479425969397	-10.9967808319861	2.06545494184951e-12	3.79039757517429e-11	18.1372639285108
DTD1	-1.05988753515825	5.45769467495706	-11.0897846896875	1.66522939206087e-12	3.10397711366063e-11	18.1345246907771
MSANTD4	-1.39409115411054	4.36786915646002	-11.0370610754775	1.88124196217545e-12	3.47385100647819e-11	18.131897801932
ATL2	-1.68599772367112	5.26966700448817	-11.0737397987794	1.72813670119084e-12	3.20862342875762e-11	18.126453563783
C1orf168	3.83916389598063	0.0887345842993436	10.9250148099439	2.44072991013434e-12	4.42090956220666e-11	18.1210073671574
KCNQ1	5.67536658069702	1.97617623203838	10.9486367889083	2.31006235965835e-12	4.19384215524498e-11	18.1203384252786
CHST11	-4.01449600244743	2.57386308483417	-10.9451755359691	2.32875177567657e-12	4.22453745993049e-11	18.1095749544679
SERF2	1.33982934138404	7.87934873482522	11.124668212409	1.53642117177929e-12	2.88200522016511e-11	18.1073763256438
KLHL4	-2.811473618139	-0.451993267681711	-10.917480541008	2.4839784985871e-12	4.4923821663997e-11	18.0994166087024
LRRC20	1.97862527380112	4.38633167004942	11.0097867049955	2.00403944512635e-12	3.69197942843402e-11	18.0873999730955
STARD10	1.7525712120916	5.12700199226231	11.0436082806392	1.85292801031883e-12	3.42958025953626e-11	18.0842017279081
SERF2.C15ORF63	1.26031909930434	7.4649761619872	11.1014380329912	1.62101321249861e-12	3.02870159719008e-11	18.0627638917969
CD68	-3.28124681904959	3.93316752753114	-10.9656516257044	2.22039588833186e-12	4.04343982429711e-11	18.0624803290058
SORBS1	2.50846610478445	1.91218248047382	10.8887130770481	2.65645369229535e-12	4.7715543215396e-11	18.0391234460329
STAM	-1.06339401739489	5.18989829571697	-11.0364880182997	1.88374117661034e-12	3.47575901147324e-11	18.0339426749528
GPX8	-2.71279584062269	3.80332769870864	-10.9508990412914	2.29793008473394e-12	4.17501320375799e-11	18.0257006316683
PSMD8	1.30930037835484	7.48550626498191	11.0825117107802	1.69344897695198e-12	3.15162286055976e-11	18.0181700200174
CCDC117	1.24230500460198	4.6209002151232	10.9936532150689	2.08050915379268e-12	3.81507130985494e-11	18.0072971743648
CDC42EP1	-2.87243651265184	4.79123307115338	-10.9873795394978	2.11104577756481e-12	3.86508844680013e-11	18.0050890297347
CLCN4	4.95550503230464	2.1634081408353	10.8904964000253	2.6454138201271e-12	4.75532688970534e-11	18.002870887005
ICT1	1.48796003476761	4.55158434359838	10.9786844836221	2.1541283882417e-12	3.94092469793292e-11	17.9862048471199
DDX21	-1.03495625407457	8.73001458354739	-11.0801155223826	1.70285313892813e-12	3.16663905286164e-11	17.9851218291625
NDUFA2	1.09792758529602	5.18085664050833	11.0041175160156	2.03057703983044e-12	3.73216911739377e-11	17.9646797537225
MZT2B	1.63907423676654	5.57045396229182	11.0053022648858	2.02500163682678e-12	3.72480906199867e-11	17.9478949185127
CDYL	-1.26164072795887	5.4991017222715	-11.006977212655	2.01714608585631e-12	3.71324019376188e-11	17.9391608479664
PCDH7	-5.74030523585969	0.808574313061886	-10.893942806106	2.62421126913195e-12	4.72437731139853e-11	17.9347579627079
MTSS1	-4.7928760675636	4.39732619422673	-10.9103178927657	2.52582105501767e-12	4.55762688085761e-11	17.9267770937555
INPP5J	4.35109696690714	3.05922608680363	10.851558290641	2.89750427047967e-12	5.18098237202662e-11	17.9120918494673
ADHFE1	-2.49466607125427	-0.569806408423591	-10.8233599944506	3.0953048528073e-12	5.49735416180232e-11	17.8905205254125
EXOC8	-1.61752989379437	4.30086726999132	-10.9270457021027	2.42920445445269e-12	4.40339737118298e-11	17.8869685888487
CNKSR2	3.99085781800182	0.837121766368787	10.8247957347715	3.08490743602104e-12	5.48956417350167e-11	17.8777816416819
LAMC2	-8.24351014549224	5.79562059400907	-10.8842988645164	2.68398360867324e-12	4.81735438013948e-11	17.8688537366898
SHMT2	1.16268243178278	8.02610285223802	11.0122276893319	1.99272270586375e-12	3.67398564199296e-11	17.8387925991731
MAATS1	3.70474920604502	0.241399872217452	10.8025627039123	3.25000160175066e-12	5.75056253563494e-11	17.8364125970184
PSMD12	-1.25769964000221	5.94344344104931	-10.9737820099618	2.17881498509995e-12	3.97994632486285e-11	17.8260622940629
HAUS6	-0.970078411552749	5.71418719871857	-10.9663627883089	2.21672662796645e-12	4.03986074935315e-11	17.8219875990212
EFCAB12	4.10770078539006	1.17168537080294	10.7960945273911	3.29970933304019e-12	5.82981432834448e-11	17.8099475259974
SLC24A5	2.17098659506977	1.78247249310137	10.7862859957169	3.37657621261169e-12	5.93466434403433e-11	17.8044675103541
SLC25A28	-1.42032822260824	4.35796556127184	-10.8915780919524	2.63874036197018e-12	4.74692974069142e-11	17.7906754790795
ANKIB1	-0.993140898656925	6.51841070947798	-10.9680361842706	2.20811715928705e-12	4.0303662699535e-11	17.777388457176
HPSE	-2.26983817731514	1.88272613249745	-10.7868719507569	3.3719331987596e-12	5.9309003073138e-11	17.7752494562759
CACNA1H	7.55368197562573	2.72740169854333	10.8109674976489	3.18655330299528e-12	5.65517805494147e-11	17.7667449305162
LDLR	-2.35102839693015	6.99661405151554	-10.9669842612328	2.21352520418641e-12	4.03712943009691e-11	17.766733834555
FAM198B	5.91388142204126	4.37731631211106	10.7937159739613	3.31818345238112e-12	5.8537298851158e-11	17.7519479510424
IFNE	-4.01829336811344	-0.13839846827931	-10.7717633362744	3.49376546295904e-12	6.10893651377277e-11	17.7317896528008
PKNOX2	4.9883260619872	0.76209049448894	10.7703780567799	3.50515905374568e-12	6.11983219177541e-11	17.727966879836
GAL	2.68733123483482	3.14290759813134	10.7849668007489	3.38705325560479e-12	5.94426592823016e-11	17.7199445432281
ABCC3	-6.62063454231665	4.04690327004987	-10.7854505454151	3.3832075004224e-12	5.94191480259372e-11	17.7042342332679
CERK	-1.6391444414996	4.64436813739824	-10.8657094073268	2.80316103768807e-12	5.02365443715677e-11	17.6993060520869
WDR75	-1.49371742188511	5.55995913003902	-10.9051607912189	2.55639367756908e-12	4.60578222607621e-11	17.6974247030762
ARHGAP33	3.50070647485509	3.06976475141928	10.7622454397688	3.57281880336216e-12	6.228789252038e-11	17.6804165207538
EEF1A2	5.50388284202366	8.01671922267211	10.9132106141814	2.5088362940452e-12	4.53042715398414e-11	17.6800721064125
SLC22A11	2.91994282305762	-0.586514459594614	10.7278196607511	3.87435667488715e-12	6.69964023254556e-11	17.6759492697631
RNH1	-1.65589707700242	6.63335778671166	-10.922139054433	2.4571458124368e-12	4.44724635212799e-11	17.6689340063177
FAM20B	-1.47146136796188	5.97969345618007	-10.9069446739007	2.54577575749171e-12	4.59014016807061e-11	17.668163572295
MAN2A1	-3.37365630385629	4.6260137138952	-10.8246048016796	3.08628808236091e-12	5.48956417350167e-11	17.6650125367245
SOX7	-3.23381360384699	3.45518793166032	-10.7798456163569	3.42804185188314e-12	6.00287092379242e-11	17.6589080440127
ENHO	3.54745742859424	-0.0927626821601757	10.7208300763489	3.93869242586734e-12	6.79173799398652e-11	17.6507533557361
POMGNT2	1.52872022894284	4.58751648422234	10.8353213618745	3.00976550276073e-12	5.36552932860577e-11	17.6446512180842
GJC1	-2.26625539404948	4.47969880795839	-10.8240427855709	3.09035571805034e-12	5.49267871626489e-11	17.6390937674437
CDK5	2.02947125774421	3.87944278338389	10.7887085870673	3.35742226382108e-12	5.90976108947275e-11	17.6360056213012
MLKL	-2.83059700388154	2.29219914358324	-10.7357455206831	3.8027021206406e-12	6.58598007891808e-11	17.6335643571064
ABHD8	1.58603707811531	4.14816964735347	10.807780290327	3.21046321387826e-12	5.69334949895688e-11	17.6309409598374
MVD	-2.28953016258203	4.62626513176567	-10.827249111279	3.06722307354898e-12	5.46385117008613e-11	17.6308979778485
IL18	-3.25127856579001	2.75003619971625	-10.7418431320267	3.74849968119581e-12	6.50160405568052e-11	17.6234648388439
MFN2	-0.68354177296296	7.69474153219987	-10.9155309022562	2.49529709518244e-12	4.5094126621018e-11	17.6128804781803
TRAF6	-1.42626053185492	4.20582196267866	-10.805518711613	3.22754047171734e-12	5.71510865724083e-11	17.6052594128021
IGF2BP2	-5.60458671205228	4.32645258296131	-10.7561422375862	3.6244712164418e-12	6.30956039220522e-11	17.5918450877788
THSD4	-3.71212792583064	4.44570930711488	-10.783010950631	3.40264785496165e-12	5.96721750304295e-11	17.589639730512
SULF1	-4.94036824272913	0.967730295552723	-10.7398779745308	3.7658813610677e-12	6.5269771250669e-11	17.5851306289495
TREX1	1.69541602279965	4.52233754796072	10.8055169272269	3.22755398230514e-12	5.71510865724083e-11	17.5837054558111
NDRG3	1.44429241734332	5.87986510068627	10.8586145763273	2.85006174298412e-12	5.09999727744554e-11	17.5688120436723
SDC2	4.91136368794804	2.09062409327164	10.7045047082452	4.09325133668137e-12	7.04288745955845e-11	17.56505696251
CHUK	-1.5929697010028	4.38212024746634	-10.7939324499447	3.31649772473734e-12	5.8537298851158e-11	17.5606400088034
EPOR	1.96575594791564	3.03674860417403	10.7213737858714	3.93364887091576e-12	6.78797778234444e-11	17.560576566566
UBXN2A	-1.63235210589703	3.53486021532137	-10.7484885338875	3.69032718849252e-12	6.41478428439572e-11	17.5524100935264
LOC100505876	-1.06540420231005	5.54858652548406	-10.8438433040683	2.9503010575798e-12	5.26744262614586e-11	17.5458951218128
CECR5	1.45013015851418	5.57341775812812	10.8375775612644	2.99390383057223e-12	5.34126860969658e-11	17.5445488093582
HDHD3	1.90933721250668	3.8455183599381	10.7495289442009	3.68130361481008e-12	6.40379374227051e-11	17.5387784799781
CALM3	2.29571764261433	8.45034987423014	10.8743667455695	2.74699923241283e-12	4.92672857795069e-11	17.510627628864
ZNF185	-3.69007386839829	4.86976632009743	-10.765536672921	3.5452777012382e-12	6.18532261194685e-11	17.5020515616844
SYNGR1	1.52100761993876	3.82594679569392	10.7318655680822	3.8376082779215e-12	6.64158337733714e-11	17.4902337303072
PDGFRL	3.25847426928514	-0.172998708008526	10.6470222377407	4.68862037945361e-12	8.02651185536788e-11	17.4824126899292
AMACR	3.4938300757993	4.45525600536502	10.7258911120452	3.89199990298825e-12	6.72099910414067e-11	17.4794487910954
HIF1A	-1.76509264848999	7.97388898881578	-10.8590341568907	2.84726587807172e-12	5.0988424447946e-11	17.4756028916089
KLF7	-3.7279530235168	5.43768535053178	-10.7788711452485	3.43589854596095e-12	6.01218852581064e-11	17.4693312563061
RASAL2	-1.86347740293915	5.16233823403109	-10.7891944786618	3.35359401836541e-12	5.90740818539703e-11	17.4675221315519
TPM4	-2.51675420278508	7.71365842571076	-10.8482578251311	2.91997136577455e-12	5.21722088037035e-11	17.4609585284828
SH3BP1	-1.43633131735814	4.77148223442157	-10.7711030413268	3.49919149696395e-12	6.11391528319936e-11	17.4561570631978
ERLIN1	-1.54107413982874	5.34301414436066	-10.7933820957274	3.32078512594481e-12	5.85396396551311e-11	17.4523829523763
CCS	1.71826995245641	4.47781123268346	10.7419428357938	3.74761999905751e-12	6.50160405568052e-11	17.442520309012
TIPARP	-4.00407961804484	3.88074920799144	-10.6823750274036	4.31272376291519e-12	7.40975945063182e-11	17.4136948651465
PPFIA3	2.92857410956097	4.19464076901486	10.6987761257072	4.14894508213937e-12	7.1335379186022e-11	17.4100861225965
ZYX	-1.88735561291396	6.49866779085366	-10.7992977920188	3.27499586447075e-12	5.79046621525738e-11	17.3854338051883
TOM1	1.19316821143964	4.6337008955543	10.7275514220966	3.87680573557676e-12	6.69964023254556e-11	17.3717044928094
FRY	5.62465206593621	2.45215475558042	10.6244454615167	4.94605390396505e-12	8.43069288734805e-11	17.3613515009459
ST7.OT3	1.93175094563706	2.63288774611185	10.6165494786392	5.03946338424139e-12	8.57142588524844e-11	17.3502432305508
RRP1B	-1.39827095032579	6.34031647632193	-10.7825824350082	3.40607434133954e-12	5.96881172454993e-11	17.3485947506513
NDUFS4	-1.9200900539038	4.80670586792865	-10.713037178497	4.01171209147595e-12	6.90760302751597e-11	17.3295194898171
ESRG	-2.438400229582	3.75168739389975	-10.6555185906243	4.5953259791184e-12	7.87248402925559e-11	17.32093573362
GTF3C3	-1.0986834174923	5.59351437662882	-10.7420900911612	3.74632115741388e-12	6.50160405568052e-11	17.2999972107397
MCMBP	-0.922699086831949	6.38220719724122	-10.7571683619286	3.6157338291097e-12	6.29897495137332e-11	17.2823847927572
GAN	-2.27948812185348	3.1305795825182	-10.6107142771225	5.10965172431603e-12	8.68457651494861e-11	17.2717552372922
ELF5	3.04330229648394	0.606821396425153	10.5351028291787	6.11505373747087e-12	1.02392601776437e-10	17.2175321260168
CEBPD	-1.56046858488186	4.11306074264203	-10.6337070798311	4.83874224495872e-12	8.25965288898281e-11	17.2096047426055
MFNG	-3.72829399762343	0.617743101728414	-10.5521615882995	5.8718208735668e-12	9.87382077391978e-11	17.1969137692069
MLPH	3.22214634261884	5.95986968835048	10.6751122730294	4.38734695903416e-12	7.52706196806801e-11	17.1890473341287
MAP7D3	-2.73721352401525	4.39146372530246	-10.6225532265509	4.96827646862559e-12	8.46081046687545e-11	17.1833970465829
HAUS2	-1.48304111929093	4.51190024084483	-10.6406067311696	4.76034808862464e-12	8.14342375045384e-11	17.178057985961
OAT	-2.97422029817637	4.58577744908535	-10.6252252675295	4.93692540303097e-12	8.42118714430679e-11	17.1753670071573
ATP2B1	-1.44889703038315	6.68100445087591	-10.7158577898563	3.98512431148135e-12	6.86680940590282e-11	17.1731089929322
GPR160	3.60779026037844	3.02036047301735	10.540448550856	6.03774254957146e-12	1.01169523569144e-10	17.1645174172069
PTGFR	6.21785035871051	1.13877865351386	10.5441664095488	5.98456389650884e-12	1.00420389232997e-10	17.1591889123251
DACT1	-3.27839328026901	0.186206675482891	-10.5325712804924	6.15201814696217e-12	1.02938849869071e-10	17.1588974042909
KIAA2022	3.47637547683752	0.141032036469077	10.5057593546934	6.55782759184307e-12	1.08960120674561e-10	17.1436033151874
APH1B	2.40616483835731	3.82936681570438	10.5690782559206	5.64037734678374e-12	9.50485763271091e-11	17.1280221453717
GCHFR	2.53066587476869	2.43334262322092	10.5075801503788	6.52942205754794e-12	1.08716711365493e-10	17.1118855719098
PIGS	1.50238924623342	6.37696550871501	10.6800938217443	4.33602175024728e-12	7.44439360596402e-11	17.1112046306074
ACADS	2.64971304817618	3.02321333188325	10.5200139098645	6.3387812873206e-12	1.05938746354292e-10	17.0968785227062
SLC4A7	-1.24198026291725	5.90556229830738	-10.6648236893656	4.49532718699985e-12	7.70673952304891e-11	17.0926915835424
PRR15L	3.65744938884837	3.1359843202902	10.5099538919238	6.49257906121358e-12	1.08179233690354e-10	17.0889269051286
ADAMTS15	-3.31738161706435	1.82420481600919	-10.4982869766197	6.67573112351401e-12	1.10686423033928e-10	17.0729809309909
BZRAP1	4.44918740885441	2.82940148384239	10.4898083000227	6.81214112459034e-12	1.12633100463066e-10	17.0618198357592
KRT80	-4.23457679948328	3.40645226140273	-10.5070095072108	6.53831087963411e-12	1.08788316460438e-10	17.0322826504385
CLMN	-1.45691071526525	5.0049628441267	-10.5990773129934	5.25262672154291e-12	8.92118764812194e-11	17.0205202088459
CTSF	3.23776550362551	5.22358909654085	10.5716645892075	5.6058239343328e-12	9.46007725857869e-11	17.0117497831889
PDZRN3	6.41908780423216	2.84970039344543	10.4814892075475	6.94875489277554e-12	1.14731879183641e-10	17.0105254598145
MIB1	-1.47610739916934	6.24359075466911	-10.6338664263605	4.83691692779259e-12	8.25965288898281e-11	16.9989415217547
ZBTB10	2.78097630508748	5.55870860094041	10.5902703021218	5.36354755434745e-12	9.09654595948341e-11	16.9974775489012
KCNQ4	3.03511536568207	1.66629861769878	10.4448305587023	7.58494564564761e-12	1.23856580490886e-10	16.9956738234756
FLJ35946	3.30746295754601	0.979778769570149	10.444057540958	7.59898423717864e-12	1.23856580490886e-10	16.9933901962103
PHGR1	3.77682188656133	-0.057988291872206	10.4444340100488	7.5921439557504e-12	1.23856580490886e-10	16.9919253088951
LOC100287314	-3.03739469793284	2.01022040682355	-10.4619626059764	7.28052929166876e-12	1.19543870848661e-10	16.9889933518688
IL17RC	2.27809572856965	4.69575273844314	10.5496109427276	5.90755057822903e-12	9.91983174290442e-11	16.9796807649553
GPR68	-3.53817895639049	1.04699651049074	-10.451431252309	7.46614676005309e-12	1.22308523607641e-10	16.9649936361316
KRT6B	-6.06108143760313	1.13656633212401	-10.4803609881384	6.96749673116391e-12	1.14961271743839e-10	16.937561211438
PRAC1	6.62317390169841	3.92618928439339	10.4446762303925	7.58774624515797e-12	1.23856580490886e-10	16.9347043668798
ZNF217	1.47024097415386	7.28225997647722	10.6223338055288	4.97085996640974e-12	8.46081046687545e-11	16.9306044338686
BDKRB1	-2.96275241437858	0.48492763399109	-10.4293772367968	7.87069216574481e-12	1.27730397843812e-10	16.9252545283409
APP	-0.988551658375709	9.90085698394168	-10.6372193783484	4.79867169712448e-12	8.20306459544494e-11	16.9203291109029
RAB19	3.16078706816704	0.355210704854238	10.4046377858565	8.35126325229468e-12	1.34516611217328e-10	16.9071118144765
STEAP3	-1.52542431096088	5.11204030245462	-10.555720220341	5.82234009518418e-12	9.80452298698983e-11	16.9040965521723
USP25	-1.39648964941324	5.57377964484217	-10.5703066400226	5.62393905821125e-12	9.48389723116564e-11	16.8938275827717
PAPPA2	-3.60105267397235	0.328725437002127	-10.4278458522302	7.89960187817951e-12	1.28111874508643e-10	16.8936901009452
MFAP2	-4.60363176137775	2.23427140588739	-10.4348162187216	7.76888573059767e-12	1.2625104912438e-10	16.8928639756593
SH3GLB1	-2.02247160572568	5.81862953838659	-10.5741077532296	5.57338210002908e-12	9.41202917319726e-11	16.8922910528667
PTGFRN	-1.88186288887213	6.69478336241446	-10.5923590679998	5.33702550927363e-12	9.05804401037063e-11	16.8799725520127
SMOC2	5.28881170002868	1.3313094241131	10.4198077857776	8.05313619985422e-12	1.30334374947811e-10	16.8773180362841
NIN	-1.07716055029769	6.23102163688221	-10.5821842747755	5.46749709390844e-12	9.25298758719266e-11	16.8712468841522
IDH2	3.77097807774666	6.37363328492956	10.5421430361294	6.01344568291434e-12	1.00833661345049e-10	16.8508287939888
PRKCDBP	-3.58061599611548	-0.29056486071445	-10.3946760581854	8.55315152144733e-12	1.37302114132374e-10	16.8499507414089
ECH1	1.71804282058806	7.5538976322321	10.5888973002761	5.38105459529191e-12	9.11971439988357e-11	16.843992936368
GRAMD2	-4.00523441314765	1.07511731620455	-10.4132014304234	8.18160612633544e-12	1.32233047890534e-10	16.8389895444817
TFDP1	-1.44493951404819	6.66879709861307	-10.5753354970869	5.55715191450513e-12	9.39800798094983e-11	16.8353615392859
SLC39A7	1.23750295730679	7.6197823425804	10.586652150915	5.40980834346248e-12	9.16189684453538e-11	16.8325329086501
HIST1H2BC	2.64324263501772	2.94025347289987	10.4086568706542	8.27119641384417e-12	1.33408208824657e-10	16.8317936806643
IPW	2.81597206463681	3.814716068573	10.4367280471287	7.7334209510593e-12	1.25760912722645e-10	16.8297969208594
PRKCD	2.29316973725222	6.30194719845551	10.5530952189012	5.85879779895076e-12	9.85891382633943e-11	16.8276931010114
CLUL1	2.74029598961948	0.433037839232562	10.3662998498385	9.15602995986878e-12	1.46089818538687e-10	16.8225877497508
OSTF1	-2.12545520898742	4.31568187283535	-10.4746097529681	7.0638420265111e-12	1.16227407667299e-10	16.8201275879249
GAL3ST4	-3.32730463007283	1.33027308965228	-10.3910930738838	8.62697999179353e-12	1.38299997028685e-10	16.8151777050391
TENM4	-3.44703434409043	2.03803850173651	-10.3902958298561	8.64349587355944e-12	1.38471139974388e-10	16.8110085456886
CDON	1.84179262003603	3.99706942862076	10.451365710088	7.46731698424761e-12	1.22308523607641e-10	16.8057655202167
MOK	-1.68707182392152	3.10942353995468	-10.4160633617821	8.12569649739289e-12	1.31419006789349e-10	16.801589896739
IMPDH2	1.35788505159088	8.24941878026565	10.5749878853785	5.561742263187e-12	9.39906693229963e-11	16.7913149062299
RALGPS2	-1.64210621644722	3.98916671911493	-10.4512413527018	7.46953783989303e-12	1.22308523607641e-10	16.7882590603435
C1R	2.4423167788371	3.26401398015809	10.3923666568776	8.60066308096461e-12	1.37971394891523e-10	16.7628698909935
NTN4	-5.16002314480176	4.07363029433479	-10.4056317749891	8.33138787300442e-12	1.3428769984292e-10	16.761089401903
TUT1	1.09997859298956	5.39898470724814	10.5066686156375	6.5436267991357e-12	1.08800414731772e-10	16.7569317715035
ARTN	-2.27680559956283	3.0248294451849	-10.3899410704472	8.65085553693594e-12	1.38495465753377e-10	16.7524852303513
SOCS4	-1.50394284060664	5.25398549396854	-10.4959656075069	6.71279863439187e-12	1.11068008109861e-10	16.7465027853748
CEP170	-1.01930908525577	5.75422255182178	-10.5173321189853	6.37941269656095e-12	1.06443261812428e-10	16.7455847140737
ADARB2	4.08108067669024	3.21266679834389	10.3599296894551	9.2972400284192e-12	1.48143522227029e-10	16.7247753079968
JUP	-1.4478810724611	8.97835940822627	-10.5508614391565	5.89000579718366e-12	9.89738040051202e-11	16.7199991422894
BAX	-1.15703249796827	4.89354254565835	-10.4713768312346	7.11859732807186e-12	1.16966003221472e-10	16.7171950890817
PDE3B	3.53180549470915	2.65873382535997	10.3429805901137	9.68390205880156e-12	1.5389096368243e-10	16.7094661538556
MSANTD3.TMEFF1	-1.75575916384656	3.34223749925174	-10.3862246352436	8.72834108554156e-12	1.39641678230898e-10	16.7057676792068
DUSP10	-3.08884065823442	3.35934915589113	-10.3695966484698	9.08381140609664e-12	1.45035130261651e-10	16.6876583676311
TEX19	2.97766639958717	-0.553758489936705	10.3099236420966	1.04860311369482e-11	1.65528494179122e-10	16.6835498737652
TLE3	1.7555905822272	7.34541606232807	10.519011092065	6.35394376069387e-12	1.06092962370459e-10	16.6827681315404
SLC12A6	-1.48484582346869	5.50904566059938	-10.4754793913981	7.04918678408573e-12	1.16066818507412e-10	16.6719749944951
HES6	3.88613157357161	3.94160398504423	10.3655983678713	9.17147197382653e-12	1.46237794552406e-10	16.671678101633
VWDE	-3.13302832361148	2.22567111916504	-10.3325752939674	9.92938653883121e-12	1.57475421294775e-10	16.6696900702847
COA4	1.11099959929213	5.7082231803059	10.4799047689875	6.97509005593363e-12	1.15006526582883e-10	16.6663651057871
ZNHIT2	2.16692471989977	3.68533635842703	10.3716344192606	9.03946418058122e-12	1.44424323262521e-10	16.6637592846937
DDIT4	-2.65604001982201	8.30574794530724	-10.5199173527645	6.34023960677942e-12	1.05938746354292e-10	16.6587376212802
MAPKAPK2	-1.10928089425966	5.81202234907714	-10.4828990074284	6.92540791005272e-12	1.14426077733345e-10	16.6584293595653
GGNBP2	-1.07894886040679	6.52213523657283	-10.496021609458	6.71190192499635e-12	1.11068008109861e-10	16.6474557410224
HNRNPL	0.699397587461066	8.08317337612756	10.513531014699	6.43745942851075e-12	1.07336260935295e-10	16.6429685635551
PPIP5K2	-1.21796346028291	5.24096304239202	-10.4540139670492	7.42018262584109e-12	1.21752615957572e-10	16.6403926447462
HIST1H2AD	3.34199115888698	1.2428572823469	10.2968979216868	1.0820473935218e-11	1.70128273875344e-10	16.6357863429552
SPRR3	-5.80176464926445	0.705161138170267	-10.3477877934088	9.57259332511151e-12	1.52224136645469e-10	16.6333606108381
BCO2	-3.1038073969276	0.0905220227703183	-10.306941622576	1.05616516012208e-11	1.66500504963395e-10	16.6303060539831
PDGFA	-1.83031675305741	4.76695544841539	-10.423583030579	7.98064920336695e-12	1.29249448505349e-10	16.6297062982112
EIF2S2	-1.45883278276376	7.73654911027594	-10.5035963513764	6.59173606523738e-12	1.09446822203626e-10	16.6259237948673
PTMS	1.40596515156727	8.18602819715375	10.4972466406308	6.69231720739628e-12	1.10883886084812e-10	16.6045631268388
CWF19L1	-1.21231076231106	4.35218512686082	-10.3967252968926	8.51121704160676e-12	1.3681420749593e-10	16.6013564597068
SORD	2.97921891560913	7.07452772984697	10.4715738286792	7.11524844053976e-12	1.16966003221472e-10	16.6000102651972
ARHGAP25	-3.65520752415087	0.52259485344866	-10.2997929470626	1.07452119719741e-11	1.69057050999009e-10	16.5977404377156
LOC100128675	2.48205992617179	2.96317069464096	10.3120748009208	1.04318241537368e-11	1.64782512115323e-10	16.5946946890367
CTNNA1	-0.785139689804707	8.90516026649436	-10.4983393410367	6.67489738925782e-12	1.10686423033928e-10	16.5930586654089
ZNF638	-0.888386243794491	6.84214227160196	-10.4773629289484	7.01755170197866e-12	1.15626234088891e-10	16.5873790517731
MB21D1	-5.41826733823665	0.877797772431475	-10.3236606194062	1.01447604954494e-11	1.60461822112812e-10	16.5729345242232
ZNF711	-2.8841083079201	0.218317378977281	-10.277841142074	1.13295285265019e-11	1.77192032561584e-10	16.568434398593
ACBD6	-1.24786871248353	5.2552245660889	-10.4119619928263	8.2059412300623e-12	1.32536012646306e-10	16.5374844336443
SLC20A1	-2.63816459990589	6.2845849605674	-10.4328040964076	7.80639062609165e-12	1.26773645030571e-10	16.5300550827427
OPA1	-1.16618874039477	6.48243029083077	-10.4401984602661	7.66946651271876e-12	1.24892205368518e-10	16.5145822416758
SLC22A17	2.33893885606076	3.44007356782994	10.2957105245181	1.08514983355407e-11	1.70502999029602e-10	16.509319605545
WBSCR27	3.71134967861796	2.00199553856107	10.2469584967517	1.22070461551681e-11	1.89665179776564e-10	16.5037453602578
TSC22D2	-1.17417921357361	4.75081838106397	-10.3754968787542	8.95601336179248e-12	1.43187509648078e-10	16.5007100789607
CHCHD2	1.54565968303035	7.47752824681747	10.443966116255	7.60064633548037e-12	1.23856580490886e-10	16.493390811315
ATAD1	-1.32730454517042	5.45272688802851	-10.4001241381096	8.44212793321428e-12	1.35887884111684e-10	16.4907613360469
LRRC59	-1.19719614835879	7.47001730727684	-10.4445636714005	7.58978952265891e-12	1.23856580490886e-10	16.4883466514371
ATP13A3	-1.16155741930432	6.90356154090314	-10.4369525963068	7.72926639861738e-12	1.25760912722645e-10	16.4881927233268
PPIB	1.96395799394886	8.52382681640935	10.4501928091264	7.48829029348765e-12	1.22530961255067e-10	16.4870160618773
ERC1	-1.40321361721876	6.59939520861328	-10.4249213432845	7.9551132434436e-12	1.28923947369821e-10	16.4733276557945
UNC5B.AS1	-2.48705197162428	-0.680391396902817	-10.2222342405217	1.2959472293694e-11	1.99784842707077e-10	16.4640404830471
MARC1	3.31497418021334	5.06762394924954	10.3342983710614	9.88829993992249e-12	1.56928776154995e-10	16.4543632510626
PLAU	-7.29711610805556	1.68449628594917	-10.2859966061641	1.11087439822198e-11	1.73968507145596e-10	16.4383389363956
ARHGAP23	-5.40861069867058	3.53919401067956	-10.2556348186009	1.19537151153744e-11	1.86094934593255e-10	16.4381672930845
ARL4D	-3.40327011662144	2.79650914588075	-10.2474673269729	1.21920389594953e-11	1.89556225396481e-10	16.4359323203511
HIST1H2AJ	3.63080968369042	0.0954467487454665	10.2134490953361	1.3238104048916e-11	2.03947658869265e-10	16.4355150047087
TKFC	2.06392812399504	5.32011938135381	10.3577086512741	9.34699658611993e-12	1.48836325760177e-10	16.4321078940306
KLK8	-5.56437473955024	0.635095576753589	-10.2615023991129	1.17854454575913e-11	1.83716575805055e-10	16.4306248065425
NME1	1.27667916044188	6.62194861174036	10.3998187026196	8.4483130804959e-12	1.35895185304313e-10	16.4169407514178
SLC25A45	2.9420020539163	3.91011605103207	10.2721946555636	1.14850136145594e-11	1.79269040685453e-10	16.4125987659906
RAMP1	4.47289861607989	3.92823025633108	10.2462394532423	1.22282854824149e-11	1.89870758865788e-10	16.4025735081651
ITGA6	-2.75429153465039	8.03276262913417	-10.4110845933418	8.22321280924921e-12	1.32724558003607e-10	16.4008718960239
OFD1	-1.41387924568335	4.86672526543534	-10.3260458245797	1.00866714028516e-11	1.59649518665963e-10	16.3716872929517
FBXO30	-1.71529666390731	4.46103538141839	-10.302226492372	1.06823611862717e-11	1.68179803271249e-10	16.3712714471995
SMPDL3A	1.556371049586	3.37417133197426	10.2429256736533	1.23266581962821e-11	1.91272948844142e-10	16.3663657175328
MINK1	-1.30971532221877	7.56854217862457	-10.3948204959398	8.55018891968785e-12	1.37302114132374e-10	16.3649412843382
SOX2	-3.44186553525924	0.62483569961459	-10.2022628870013	1.3601772922729e-11	2.08736592878903e-10	16.3615729903419
OPN3	-3.08899224786831	2.38809361118453	-10.205136773315	1.35073777649417e-11	2.07422232387802e-10	16.3556865742503
RBAK	-1.30808339117554	5.04876393938375	-10.3260922272569	1.00855446940003e-11	1.59649518665963e-10	16.3507284087765
SNORD32A	3.04086258685292	2.56462795871484	10.1881204146597	1.40762127823502e-11	2.15181821450369e-10	16.3366296434726
DGCR6L	2.7430848566108	2.84978178070188	10.1965342745778	1.37919506117728e-11	2.1151820763592e-10	16.3352263205601
CRIM1	-3.19074605606246	4.85178495002662	-10.2882954663681	1.1047307468848e-11	1.73120727089483e-10	16.3325903216116
HADH	2.30672265598483	5.24398947285057	10.3081900191838	1.0529926137978e-11	1.66110810865908e-10	16.3290080246789
KBTBD11	2.39985268943341	3.21760032690314	10.2089384487157	1.33835363651007e-11	2.05920601697948e-10	16.3249017163643
C1QTNF3.AMACR	3.53725797764568	4.26219838290221	10.2365625678154	1.25178272827073e-11	1.9385870991051e-10	16.3228689705643
LGALS1	-7.59639676094173	2.11829692901052	-10.2338021943666	1.26016981143002e-11	1.94596146700589e-10	16.3195208050795
CCDC109B	-3.29180023227903	1.41392003317568	-10.1817338437425	1.42959757367322e-11	2.18259874254938e-10	16.3146051508285
RGL2	1.4594553276762	6.47599842031403	10.3531037727966	9.45102603868596e-12	1.50391830454526e-10	16.3133309333811
TGFBI	-7.08437614504346	2.29011963973169	-10.2126859623301	1.32625949896646e-11	2.04192290392824e-10	16.2910658799513
CES2	-1.03683303265175	6.15584308463907	-10.3396218720291	9.76245620341617e-12	1.55035389539851e-10	16.2861893816564
BEND6	-2.14044154485703	-0.405094002951622	-10.1463843165338	1.55773880506452e-11	2.3630190062751e-10	16.2802011817016
DOCK5	-1.90309974251616	5.37570337250157	-10.3053736141401	1.0601637838724e-11	1.67019822695114e-10	16.2794255075352
ZBTB6	-1.35237992303853	4.31673054481654	-10.2583307680452	1.18760981860858e-11	1.85008073582191e-10	16.2715669971603
MFSD6L	3.50132338963418	0.0798067137232803	10.1372274161702	1.59280762452725e-11	2.40544387118097e-10	16.256709436865
ZFHX3	1.17941747490076	6.56337288626509	10.330599602883	9.97671154353905e-12	1.58120207685368e-10	16.2498403355172
ESR1	-2.44010622438427	-0.542272250552291	-10.1352890856402	1.600333876346e-11	2.41373512774578e-10	16.2489650468706
NT5M	2.96155314714882	1.97847565057269	10.1356873782239	1.59878440369974e-11	2.41293304975944e-10	16.242894195733
ZNF23	-1.41071627542308	3.27577496775329	-10.1937007364471	1.38870204831201e-11	2.12838562155641e-10	16.2411861444102
ATP5MG	2.15406242606509	6.77315346904929	10.3226086367241	1.01704889697195e-11	1.60761528981366e-10	16.2350293507454
HIST1H2BO	3.98941185185449	1.50241575546362	10.1372843223899	1.59258721346454e-11	2.40544387118097e-10	16.2334704239892
PTPRK	-3.2772136548088	6.13461596564568	-10.2938019030773	1.09015576210404e-11	1.71176113374084e-10	16.2156092405266
SLC1A3	-5.62486475721627	1.90137160136399	-10.1635564288358	1.49408575823907e-11	2.27081880306721e-10	16.1986565439573
SLC43A1	5.07569110365924	3.67231524485615	10.1450104609774	1.56294961700154e-11	2.36789363700361e-10	16.1966459303804
PTAR1	-1.27604383989008	5.82769309732181	-10.2922430446727	1.09426184377274e-11	1.71707136438462e-10	16.1951275737354
MIR22HG	-3.20732253965346	3.86023953648195	-10.1852644203893	1.41740580343348e-11	2.16537961336391e-10	16.1931070042175
EPHX1	2.09517391987254	5.86313595418104	10.2737614856514	1.14416510247827e-11	1.78709845716468e-10	16.1756531738443
SNX30	-0.973292622853359	4.70815041326605	-10.238563641193	1.24573838393579e-11	1.93174997273496e-10	16.1683148765887
FRMPD1	4.99506573020701	0.82831662749845	10.112585416208	1.69124337960536e-11	2.53793547661033e-10	16.1571308166733
YPEL2	2.5184656366338	3.63785688687927	10.1587892461421	1.51148533648598e-11	2.29579226957608e-10	16.1540150157247
EIF5A2	-2.37891160132353	2.81180787706452	-10.1307474651056	1.61811099164112e-11	2.43899628809987e-10	16.1414765730353
FOXRED1	1.48207829789778	5.08866992408461	10.2353281688938	1.2555262347752e-11	1.94184781647228e-10	16.1372865651957
TMX2	1.23255813245333	6.86447024795505	10.289607154792	1.10124086356413e-11	1.72687968750699e-10	16.1357183414978
MNAT1	-1.65996813784045	4.15521344362613	-10.1911917774014	1.39717592344649e-11	2.13722846096234e-10	16.1352172292156
NSF	1.76666452242555	5.90312684325772	10.2512408456828	1.20813315023995e-11	1.87958247980245e-10	16.1080195334485
UBN1	-1.36987378719568	6.61157546404166	-10.2744344235165	1.142307863483e-11	1.7853737273027e-10	16.1050112870174
FGFR1OP2	-1.52289015830211	3.58382215914225	-10.1502039378656	1.54334470058956e-11	2.3426826409077e-10	16.1004452767193
NCKAP1	-1.44237128503724	7.74098184580257	-10.2835986908068	1.11731999600379e-11	1.74862423136963e-10	16.0890803991354
CASP1	-4.2732613714987	0.024854043878251	-10.0944326338948	1.76771701786427e-11	2.64265892140995e-10	16.0887143822957
SGK1	-3.74229334852047	2.73397987157873	-10.1001165166585	1.74339935906517e-11	2.6079494829532e-10	16.0828160149306
WDR43	-1.06608692453878	6.86021919560755	-10.2701774885421	1.15410869129299e-11	1.80025770201031e-10	16.0817012617194
RELL1	-1.82992631468081	3.7256830606053	-10.1414255835737	1.5766305287889e-11	2.38557178287076e-10	16.067918047037
FGFR2	-2.76239599902905	3.44091270549298	-10.1203592394946	1.65953599340936e-11	2.49509184551275e-10	16.0633799963173
LRRC31	2.73070621293479	-0.200508981854003	10.0486562620291	1.97664822361287e-11	2.93675448277423e-10	16.0571906994463
SBDS	-1.10842734095979	5.77155035326782	-10.2336453222748	1.26064817094941e-11	1.94596146700589e-10	16.0533911949694
AFMID	1.15165009846878	4.54738689760247	10.1794827029518	1.43742710961804e-11	2.19314007522803e-10	16.0522641794753
ASPHD1	1.8116503865377	4.03150656938534	10.145270772545	1.56196093120617e-11	2.36789363700361e-10	16.0499906477506
SPTLC1	-1.69024386267822	6.19883773986182	-10.2370893728825	1.25018858541841e-11	1.93738374903728e-10	16.0399185594068
KAT2B	1.76487197623961	3.44920262742401	10.1066007779057	1.71607444905335e-11	2.57194217364444e-10	16.0285204513984
MRPL37	0.826889446451203	6.33979384479042	10.2287598004639	1.27563916031994e-11	1.9678207216126e-10	16.0076218194858
PFKFB2	-1.40349450321929	5.22083759486086	-10.1914576160158	1.39627557005331e-11	2.13722846096234e-10	16.0043007808509
TUBA1B	1.74073723078257	7.2396799821448	10.2348522710892	1.25697252332027e-11	1.94281737470167e-10	15.9922411352702
DMTF1	-1.54100297029246	5.8533680811615	-10.2074338131193	1.34324112336085e-11	2.06538567022605e-10	15.9886732600228
FLJ46906	-3.17552980093563	1.1974530993743	-10.0450075237969	1.99435124202308e-11	2.95907809439094e-10	15.9828944296123
LINC00853	2.67611757552676	-0.17587356402061	10.014118134164	2.15086689988294e-11	3.16751889417544e-10	15.9741761291208
TXNRD1	1.82284393072047	8.06385083355528	10.2359338010733	1.2536881333228e-11	1.94027060320388e-10	15.9712749517821
B4GALT3	1.31972695547367	5.27184846844438	10.1754857412251	1.45143682511721e-11	2.21166883827307e-10	15.9674417544147
ELP6	1.31593106380066	4.50779933000479	10.137707634289	1.59094860579323e-11	2.40544387118097e-10	15.9602209133882
UNC5C	2.87441650620401	0.482588406335113	10.0075068291128	2.18596567084372e-11	3.21322046222595e-10	15.9516483989943
OSMR	-2.84139756306808	4.76731116890617	-10.1283529832131	1.62756475598654e-11	2.4501308167899e-10	15.9438335472567
PNPLA3	-2.18358579896298	2.77003931652183	-10.0483626075286	1.97806702192764e-11	2.93675448277423e-10	15.9414255632016
PHF12	1.64146650649903	6.87754941981418	10.206749914288	1.34546864919498e-11	2.06746997228859e-10	15.9374431967372
PDE9A	6.27281349018336	4.02650848673447	10.0296025697518	2.07089759744495e-11	3.06689456810867e-10	15.9308947110802
RAC2	-5.34776911278932	3.2617808174158	-10.0397552550455	2.02011919888548e-11	2.99543628552688e-10	15.9221239074491
PCED1B	-2.42913885754807	1.84600288778918	-10.0155657668129	2.14325871673399e-11	3.16024030931362e-10	15.9211755488738
EML1	3.12377891596978	2.77534244987469	10.0209804201008	2.11504438524923e-11	3.12310462555841e-10	15.9180309889351
USP16	-1.39752144136415	5.54712583384104	-10.1643140164994	1.49133957468763e-11	2.2680988656731e-10	15.9059459674963
TMED4	0.892784416431416	5.87464219937289	10.1742467525305	1.45580786840209e-11	2.21690459600601e-10	15.9033238595555
BTD	2.01592913272095	3.62210081538504	10.0574230829804	1.93476662259135e-11	2.88148973754026e-10	15.8962435214682
CWC22	-2.00838156069681	4.83729653265746	-10.1243457730641	1.64351227312814e-11	2.4725682738495e-10	15.8961574119525
FLJ22184	3.46840298259635	3.83707512118626	10.0484165222664	1.97780645369364e-11	2.93675448277423e-10	15.8892406991435
DNAJB4	-2.39605281058578	2.49008342252926	-10.0165730052863	2.13798129797315e-11	3.15442044648061e-10	15.8876440697127
ERP29	1.04553025543527	7.35756363270974	10.1933209234367	1.38998146458317e-11	2.1289703181697e-10	15.8788052316527
ASXL2	-1.42168485980388	6.37222150794224	-10.1654328638293	1.48729329115329e-11	2.26339691484239e-10	15.8492946652816
GPX4	1.38746033338823	7.32335974621849	10.17665771575	1.44731454664189e-11	2.20680565278966e-10	15.8420126599135
CASP8	-1.51372761763988	3.94954217705199	-10.0493232342916	1.97342959397924e-11	2.93538366833423e-10	15.8065607558535
CACHD1	-2.83946370325717	1.34669423938339	-9.96379365525079	2.43324528053854e-11	3.55466701180337e-10	15.7941801253842
USP8	-1.16851617935619	6.32846581302977	-10.1429978806705	1.57061519103954e-11	2.37798762321504e-10	15.7939419964411
ARHGEF25	3.69664440363794	3.21934389920862	9.97811301508056	2.34924205144789e-11	3.44042798269484e-10	15.78595273959
EEFSEC	1.54416706599963	4.71147012770573	10.0706728530821	1.87318227195147e-11	2.79327997911758e-10	15.7788664498619
TRAM2	-1.03396081025754	4.70933255788427	-10.0736993178935	1.85939865998311e-11	2.77447087653867e-10	15.7630576181427
CDK4	0.823254672623587	6.5716203263949	10.1286584385621	1.62635563933203e-11	2.44986608694806e-10	15.7486357502369
GTF2H1	-1.11190562779933	5.59671656229769	-10.1001165116808	1.74339938021123e-11	2.6079494829532e-10	15.7386490939373
STX6	-0.956937730062221	6.13576263959675	-10.1030046362476	1.73117421937411e-11	2.59293371707897e-10	15.704752023362
KIAA1671	-1.3205072428895	6.66244781823582	-10.1126098980098	1.69114255898391e-11	2.53793547661033e-10	15.7034494000877
KPNA6	-0.849058332795049	6.84216332345848	-10.1148269539218	1.68203772635031e-11	2.52732030999783e-10	15.6985344552782
TMEM156	-2.5406112736705	1.86125367026979	-9.92434482303999	2.68090299421106e-11	3.89248070990473e-10	15.6937002335706
BIRC5	2.26471883578238	4.69698100490493	10.029301254476	2.07242438970934e-11	3.06723984269716e-10	15.6927901055075
CCNYL1	-2.21138232924946	3.75616298809422	-9.9870056151391	2.29857154739799e-11	3.37038536727312e-10	15.6914321357556
EGFR	-2.21223389308232	6.89371868492898	-10.1070186084301	1.7143287778596e-11	2.5709510008255e-10	15.6882553969614
RFX7	-1.09971756039834	5.997435391451	-10.0856748036103	1.80586660425834e-11	2.69729926320393e-10	15.6718960064099
FAM210A	-1.6221170337588	4.61676709626128	-10.0250888606032	2.09388981675227e-11	3.09707595478454e-10	15.6650013949414
DICER1	-1.56957592094285	6.25848813118845	-10.0855214505712	1.80654206240736e-11	2.69729926320393e-10	15.6603968963197
GGT1	3.544298747243	3.35076408763234	9.9308725744205	2.63820990137986e-11	3.83754335961451e-10	15.6590244004286
YOD1	-1.41579140980167	4.31231580528659	-10.0044055571303	2.20263113235178e-11	3.23370799678394e-10	15.6483275493993
SSR4P1	3.08921032103853	0.731321271126443	9.88570604161978	2.94847554852532e-11	4.25492119631986e-10	15.6462362157011
RAB36	1.70458591546054	3.42138073464651	9.94754969632848	2.53226331785073e-11	3.6947669702302e-10	15.6409771809401
FOXC2	-2.6611854575539	-0.423439522541792	-9.88631994700587	2.94401771621015e-11	4.25107552078823e-10	15.6360525527273
GP1BB	3.58779805357863	0.778398545042794	9.8851281893983	2.95267788306624e-11	4.25839371091853e-10	15.6338541825018
FAM129A	-3.15842216712279	6.15082054531206	-10.0548272171362	1.94707244616595e-11	2.89799671679816e-10	15.6298132210794
SERPINF1	-3.18054150745652	1.61353264455012	-9.89889283264118	2.8542195321982e-11	4.12643567734263e-10	15.6244454439277
NUP210	5.89171184577055	6.09835331628328	9.99156846834671	2.27300703090008e-11	3.33496266724263e-10	15.6207258369237
MADD	1.19969651553352	6.09637319582138	10.0613697492442	1.91620933836497e-11	2.85564572046722e-10	15.613854994688
PDLIM7	-1.88472578800232	5.35763360660464	-10.0347938583485	2.04477258785846e-11	3.03009737863276e-10	15.6109559098868
ZBTB22	1.35110451687443	5.00172950409662	10.0067868638091	2.18982306616883e-11	3.21689621430378e-10	15.5773870542601
TBX3	3.78780630908769	6.25467642658554	10.0115897542153	2.16422131682892e-11	3.18323122965345e-10	15.5723611624549
XPO4	-1.33628592319435	5.19087861200415	-10.0118054050812	2.16307899285692e-11	3.18323122965345e-10	15.5602325452117
MST4	-1.60211080693424	4.66385048809732	-9.9846244491258	2.31202908640609e-11	3.3880228454072e-10	15.5600909807218
IDH3G	1.01720195889152	5.67893933243759	10.023834255901	2.10032681050797e-11	3.10466014196658e-10	15.5480802700552
FIBIN	-2.96723397487737	0.404554141537672	-9.86132265346014	3.1312252245044e-11	4.49402845478204e-10	15.5477994120263
ZNF600	-2.47790506634706	2.38612056760712	-9.87080123827005	3.05884793578956e-11	4.40347811521376e-10	15.5357386227426
FANCL	-1.46712428661845	3.74045422812139	-9.924060840119	2.6827762527441e-11	3.8928167045632e-10	15.522527924868
PAM16	1.26344100756583	3.96110135101968	9.9258807010254	2.67079489467714e-11	3.88018057308792e-10	15.5064760083421
LPCAT1	0.990458687113845	6.71841023286769	10.0209041682666	2.11543906733311e-11	3.12310462555841e-10	15.4764073529078
LRRC16B	4.26453717226818	0.525398801673088	9.82307703484191	3.44149237956288e-11	4.90076782699315e-10	15.4578553230531
KLC1	-0.940861781125972	6.87993975440847	-10.015310163608	2.14460006410086e-11	3.1602527980007e-10	15.4505122846077
MR1	-2.07280783509827	4.8286267432756	-9.94006975795261	2.57923369992022e-11	3.76098591790334e-10	15.4461246216482
BRF1	1.17339177204697	5.58261502986411	9.97658386695781	2.35806954505128e-11	3.45122400698554e-10	15.4422683482887
FOLH1B	3.13051134430919	-0.478609019854377	9.7911683150014	3.7242968288962e-11	5.2655383311347e-10	15.4188282473037
RAB22A	-1.29990835089654	5.56486249034071	-9.95836687651692	2.46587740416951e-11	3.60012027419084e-10	15.3918975370345
FNDC3B	-1.87869338825201	5.92484440140353	-9.96422116831218	2.43069339526642e-11	3.55312826151461e-10	15.3858139863986
ZBTB16	6.00780945819408	4.55725671025984	9.82643879875451	3.4130036304733e-11	4.87190343639506e-10	15.3566037286188
RBMS1	-4.98549720068509	3.64706615251489	-9.82184552844696	3.4519892756983e-11	4.91276504962825e-10	15.3550621663474
DNAJC2	-1.86468717309871	5.14830121557524	-9.92077525574647	2.70454669067413e-11	3.92200624072683e-10	15.35281006697
SPOCD1	-3.37866792088774	0.0449294042986632	-9.78432838017586	3.78794627198528e-11	5.34914866639494e-10	15.3515814394803
KBTBD7	1.18066365214689	3.5410878758393	9.84129726320484	3.28994427444896e-11	4.71042142193145e-10	15.346398742025
FAM206A	-1.14847561642177	4.830551550192	-9.90924194196696	2.78240608096259e-11	4.02752430889029e-10	15.3413347312374
LINC00161	3.55408266963004	-0.0665860254655675	9.7635469409288	3.98823017729327e-11	5.60859653046402e-10	15.3379520348377
ARL2	2.0192482520212	6.03475780519271	9.93226020489604	2.62922433763314e-11	3.8268206903181e-10	15.3153402602659
TMC7	-2.90937785269199	2.78606472603382	-9.79231559781877	3.71372817822845e-11	5.25372882492819e-10	15.3113389022016
RSL1D1	-1.23007009864514	7.75870038756108	-9.96901674708867	2.40225457960555e-11	3.51372338571545e-10	15.3095492208019
SPRR2A	-2.38303474602831	-0.699935379240012	-9.74734688268228	4.1518405216444e-11	5.81453861595917e-10	15.3025151156818
VWA1	3.12359901550474	5.3302749919887	9.87607908634712	3.0192899462829e-11	4.35181547880653e-10	15.3022213652613
MED4	-1.11239132014622	4.55330429237211	-9.87215183727919	3.04867493073469e-11	4.39149955089426e-10	15.2818413765853
LCN12	3.10409624036536	0.379633952526824	9.73533821473905	4.27753195645639e-11	5.96589898162241e-10	15.2770928849958
LPP.AS2	2.07938734375069	2.19898368003338	9.74652843889256	4.1602859253362e-11	5.82292675854317e-10	15.2694805925005
ATP6AP1	1.42472764782499	7.06732083015852	9.93947242069362	2.58302285633515e-11	3.7618840247977e-10	15.2632541189207
MGST2	2.48576460699981	4.4443777102522	9.83488439541507	3.34249064628592e-11	4.77988258283711e-10	15.2630085556127
RAB23	-1.72380520528625	3.95092130341721	-9.82716632914304	3.40687005822343e-11	4.86607765545046e-10	15.2608641610151
RNF152	-2.44834208770844	1.47916611602219	-9.74393239465894	4.18719039735353e-11	5.85712591865794e-10	15.2585723379857
PHB2	2.44842366179304	7.57624994829248	9.93954492910033	2.5825626025261e-11	3.7618840247977e-10	15.2582665321201
FAM83G	-1.86086210617671	4.65432096581946	-9.85846168879125	3.15341310638181e-11	4.52313519372732e-10	15.2539968242567
TES	-1.39438981703267	6.34096651591591	-9.92025912568031	2.70798295954056e-11	3.92458899576447e-10	15.2422293276962
ERGIC3	1.20020183628984	7.89923342798584	9.92723024959647	2.66194522676778e-11	3.8696947471897e-10	15.2052826228737
CCDC6	-1.08097323967368	6.18390213421415	-9.89989085519598	2.8472124210197e-11	4.11881674816211e-10	15.1973325511426
PDXDC1	0.749434534151378	6.89291613449029	9.91056816979335	2.77333764320245e-11	4.01685006232927e-10	15.191095134407
TCEA2	1.83926058932905	4.42249150157319	9.81033206558389	3.55172190117538e-11	5.05166924276354e-10	15.1766899483327
COLCA1	6.63712901362771	5.57589970661059	9.76449102813629	3.97890103314997e-11	5.59879783358966e-10	15.1673912579865
ZNF292	-1.75657043747471	5.67742788348456	-9.86451986490802	3.10661822229242e-11	4.46141235920976e-10	15.1545122240876
MIR3614	-2.62812786788204	0.315312171880549	-9.69385657869817	4.74240543539932e-11	6.56406496633496e-10	15.1501389852055
CRACR2B	3.41246378391727	3.50492529930834	9.73501398778042	4.28097891757275e-11	5.96719636305996e-10	15.145128097789
PRPF18	-1.1452829850123	4.34292274125909	-9.80431929561776	3.60497105889714e-11	5.12147066168903e-10	15.1400752796838
CANT1	2.75642243110002	7.45124738314669	9.8872334474929	2.93739713543194e-11	4.24410030963385e-10	15.1383020679846
C9orf3	-2.01817382656329	4.42299508156652	-9.79942075529707	3.64895494514215e-11	5.17444508070098e-10	15.1363609290309
IRX2	-2.90602769693903	4.03292142601817	-9.76142703273221	4.00925986471174e-11	5.6314900113931e-10	15.1165020033322
RHOBTB2	-1.14598503160473	5.15094688272007	-9.82457712760423	3.42875018505378e-11	4.88555690430440e-10	15.0948492229394
FARSA	0.858758708535567	6.72856375267985	9.86874568344133	3.07439741425645e-11	4.42317734781678e-10	15.0945395568813
CTF1	-2.76453644992931	1.37899905512314	-9.68036519134194	4.90447131741232e-11	6.76468964141047e-10	15.0939106150446
POLR3G	-4.28469305565357	2.78408376162711	-9.69737359116031	4.70106288075685e-11	6.51444774416978e-10	15.0840791690601
INMT.FAM188B	3.04721789445203	2.22177827886663	9.66887892227031	5.0469031191409e-11	6.93401076058539e-10	15.0816781849303
NDUFB7	1.66760198009577	5.98775279054854	9.84023234129976	3.29861135344641e-11	4.71998039771964e-10	15.0797574801269
ZC3H12C	-1.72246766760099	3.78507770982055	-9.74736863820526	4.15161626857662e-11	5.81453861595917e-10	15.077792629524
ABCC8	4.93957693559321	0.662776975488335	9.67740390015335	4.94079448814506e-11	6.80687026809526e-10	15.0730622996138
EXOC7	1.10589660702248	7.28326520466766	9.86719781024238	3.08615975316114e-11	4.43740738310799e-10	15.0710717441339
MYH3	-3.18322430729649	0.996885780030953	-9.67521000785616	4.96788180149336e-11	6.83624361656458e-10	15.069569137355
NAA50	-1.17813027013218	7.23605028013445	-9.86554315271063	3.09878439349625e-11	4.45285927089673e-10	15.0651000522439
OTULIN	-0.87220032900882	5.49105603837179	-9.82504057719791	3.42482327005294e-11	4.88289595507849e-10	15.0591785609766
DYRK2	-1.40803905434515	4.60983182580267	-9.7833936826101	3.79673003496887e-11	5.35836125768523e-10	15.0576671590848
RBM24	4.78039578939785	1.83298212393048	9.66822401837217	5.05515020292359e-11	6.93620435829389e-10	15.0562295429367
MAPK12	1.4001233469314	5.14811016208949	9.80024432825221	3.64152195123173e-11	5.16699494097572e-10	15.0474838139976
CARM1	-0.891780923340135	5.81064396810919	-9.82577976857751	3.41856943559055e-11	4.87691223332443e-10	15.0351641408976
ZNF320	1.23636185524439	5.14455858779637	9.79596250575516	3.68033623094006e-11	5.21235453279981e-10	15.0333423309315
TINCR	-2.97597847078727	2.71442771920181	-9.67745809751149	4.94012724217767e-11	6.80687026809526e-10	15.0319558396542
FRAT2	1.33327529305806	4.13955839373735	9.73597962065739	4.27072131105112e-11	5.95990596144921e-10	15.0073426795442
DCAF4	-1.26174742560502	3.82228559055137	-9.72347343949317	4.4055356473542e-11	6.1336024779077e-10	15.0060959771888
MLEC	1.45664154006815	8.01482064697266	9.84532699696399	3.25735748670647e-11	4.66940423275759e-10	14.9992123088039
CTSC	-4.1734147358717	4.33984936973306	-9.70932557359316	4.56329718833774e-11	6.33464732643372e-10	14.9989144198795
ITGB7	-2.8774069961393	1.68578055945914	-9.64235130656971	5.39221561717e-11	7.36724372487523e-10	14.9942405720418
PSRC1	1.84787801713835	3.89924141486935	9.7127672655058	4.52439584624302e-11	6.28432486903468e-10	14.9917705138373
WNK2	3.4898051751783	5.74017208376355	9.76595304176321	3.96449787786627e-11	5.58516011195539e-10	14.9909823285273
COMT	1.33844848468461	6.93564986967524	9.8288681051245	3.39256686835451e-11	4.84856904452594e-10	14.9903808362954
MLK7.AS1	-2.00876493957736	2.42048532734948	-9.65316267533853	5.24866012898984e-11	7.18094239228789e-10	14.99031260036
B3GNT3	-4.89898845205857	1.03604516368484	-9.6673926060318	5.0656398523712e-11	6.9465772642985e-10	14.9896358750527
FAM214B	-1.04197045872739	4.83324634218104	-9.76645866128524	3.959529124017e-11	5.58147654758877e-10	14.9819631090892
MED10	-1.20490217749088	4.28153886403025	-9.73722835413736	4.25749362403153e-11	5.94844866386491e-10	14.9796349139121
ING4	1.41190229834174	4.52590450506505	9.74362187792475	4.19042035751962e-11	5.85818789367866e-10	14.9795289769855
ACTN4	-1.21826635392627	9.25362213266486	-9.84234885581829	3.28140850358007e-11	4.70103901026487e-10	14.9701447301473
KIF2A	-1.0282397401089	6.10688114037206	-9.80412406134445	3.60671365956583e-11	5.12147066168903e-10	14.9615016607418
CUTA	1.43926298892212	6.12633864346428	9.7984700925588	3.65755423313238e-11	5.18353920308241e-10	14.9598696499947
SGSM3	0.806830704025071	6.4066031117327	9.80406086174704	3.60727794391425e-11	5.12147066168903e-10	14.9477496411002
PKN2	-1.11736616685712	6.03483689952097	-9.79574892370468	3.6822833582622e-11	5.21235453279981e-10	14.9460543062039
SECTM1	2.5384118264409	3.47300452677269	9.66119843087597	5.14449257814528e-11	7.04655800276283e-10	14.9420031907395
CTPS2	1.39372551692393	4.70090049304353	9.73675571967035	4.26249525727361e-11	5.95192947879607e-10	14.9397627423056
MIR614	-2.71617648128455	-0.502171368043265	-9.60460827775765	5.92557313945883e-11	8.03289531941503e-10	14.9377157192701
RFTN1	-4.08702931766421	1.40780845783618	-9.63508112540279	5.49099923052967e-11	7.48657801931331e-10	14.9373206400404
SLC30A1	-2.38826257896462	3.79309071186164	-9.68291455912346	4.87341925921492e-11	6.72968961188035e-10	14.9323224963036
ARHGEF28	-4.50694258048893	3.76687805110202	-9.66045711514227	5.15401323689592e-11	7.05552273942277e-10	14.9305330779115
SSR4	2.02381721308633	6.38644903489091	9.78469007010255	3.78455288508358e-11	5.34754165109248e-10	14.9210148000983
DGCR6	2.27692878252562	1.55334418860646	9.586992971997	6.19264690499039e-11	8.39015189241841e-10	14.909775093824
MRPL12	1.68808247635653	6.09394171460982	9.7744726758566	3.88161870930744e-11	5.47490657927896e-10	14.9077474867008
KCTD12	-5.20393279718031	2.26425641400445	-9.6312774313631	5.54341625296633e-11	7.55370111251906e-10	14.9027361112974
SP140L	-3.25080118280075	1.46300549322574	-9.6065000479241	5.89759930574608e-11	8.00412590379161e-10	14.8971103160228
NPC2	-1.77521217922707	5.8053924354074	-9.76326123177764	3.99105785753778e-11	5.60924610564439e-10	14.890787572451
CARD14	1.94655361828265	3.15561562458288	9.62930232577192	5.570835547299e-11	7.58234849750053e-10	14.8792940916729
PCSK6	3.55039830935357	3.98827546870399	9.64540965329069	5.35120429924451e-11	7.31701579787124e-10	14.8679945352941
LTBP1	-2.72962535299333	4.18815795410633	-9.6688153971738	5.04770247691707e-11	6.93401076058539e-10	14.8571780953849
ROMO1	2.06029740230281	5.20760825553609	9.71558084348571	4.49284573452339e-11	6.2514889885886e-10	14.852016908195
OTUD4	-1.39618623062738	6.12139284991403	-9.75525032119114	4.07118145312352e-11	5.71169894991471e-10	14.8415106821242
NAP1L3	2.57286811289751	-0.289976601508762	9.55569010300377	6.69796423348046e-11	8.98747775754508e-10	14.841359126358
MYO1D	-1.30701333777315	6.5959646663731	-9.76517469605454	3.97215917841416e-11	5.59263029217337e-10	14.8385552533358
LY6D	-3.42782315914628	-0.121349172188462	-9.56933584600086	6.47269991847509e-11	8.70491860845402e-10	14.8031649579976
MRPL38	1.04619383460987	5.69234575588058	9.72600782592931	4.37786862834233e-11	6.09866422902448e-10	14.8021282378277
KIAA0754	-1.16058991537888	4.90503877722128	-9.69702340677247	4.70516275539715e-11	6.51632061509734e-10	14.8006150279088
NMNAT1	-1.70695755877938	4.52511032314361	-9.67077464580449	5.0231079783569e-11	6.90823028809989e-10	14.795987669213
TPRXL	-2.49099581064921	-0.550642147789871	-9.54724381188369	6.84139050386688e-11	9.14991242753018e-10	14.7926170485032
SMARCD2	1.16444848695988	6.79481094975026	9.74756019240432	4.14964228697726e-11	5.81453861595917e-10	14.7898319485395
TPD52L1	-1.69106482220467	5.38082552038194	-9.70511270223144	4.61138048325257e-11	6.39764957623864e-10	14.7832953266828
TANC1	1.45797626665656	8.07185241432858	9.7566111246539	4.05745601707756e-11	5.69581303522255e-10	14.7747024920269
FAM188B	2.99209742808047	2.27237020547817	9.54719816592941	6.84217407592198e-11	9.14991242753018e-10	14.7742458233551
BTN2A2	1.42382754371101	4.19677547176731	9.64220746961874	5.39415230130046e-11	7.36724372487523e-10	14.7677155685833
CHMP1A	-1.47400267953751	5.74116705123589	-9.71295483081095	4.52228555760145e-11	6.28432486903468e-10	14.7639347402451
ZSCAN29	-1.33930204570568	5.1921842024426	-9.68919021975684	4.7978323467502e-11	6.63303818900567e-10	14.7537080255592
UCN2	-5.68206911660296	2.09768873489609	-9.57687338887124	6.35160117607551e-11	8.56635175681174e-10	14.7505407353162
SSFA2	-1.96207864835714	6.53381660532302	-9.71292658194524	4.52260331999021e-11	6.28432486903468e-10	14.7179468731978
IER5L	-2.9845719069484	3.60767610542992	-9.58446472718077	6.23197497818964e-11	8.42898612281097e-10	14.7176512922863
HIST1H4H	3.51802897921267	3.48645120625875	9.56580958261205	6.53015992230191e-11	8.77721608604186e-10	14.7134990583965
FTSJ1	-1.53057828168048	5.51614845180776	-9.68403750160793	4.8598052454857e-11	6.71480083743974e-10	14.7118754419248
HIST2H2AB	2.77872604725336	-0.0435705372871302	9.50450830456774	7.61664339731197e-11	1.00945005561915e-09	14.7116412258039
VPS26A	-1.5472041007523	5.45167175859983	-9.67581797241607	4.96036029681624e-11	6.82985729602283e-10	14.698158280964
KLHL22	1.74827153835525	4.67111770983956	9.62933033580834	5.57044573313200e-11	7.58234849750053e-10	14.688268407237
DPY19L1	-2.09279298758827	3.40818606408295	-9.56990595648504	6.46345862940717e-11	8.6974236153941e-10	14.6829009350313
SPDEF	7.18231780507678	4.63781459284228	9.5181055910691	7.36070384833172e-11	9.79911781268642e-10	14.6544114500217
AVEN	-2.26175153595434	3.25323681902856	-9.54967837776361	6.7997304840551e-11	9.11371451537288e-10	14.6530644236841
XRCC4	-2.28550896485709	2.3622894314702	-9.51564940471191	7.40627792397013e-11	9.84872964539158e-10	14.6494160048918
CEBPA	1.50607084171475	4.04891541141534	9.58390470729093	6.24072080081866e-11	8.43600286131188e-10	14.6406079303251
PROS1	-3.71334695454504	2.34993703649817	-9.51264869939195	7.46234658203236e-11	9.9177263150217e-10	14.6343743445819
DIAPH1	-0.727195662480681	7.91367198979479	-9.70145273103723	4.65357316861074e-11	6.45241051624331e-10	14.6330634296892
HACD1	-3.69118332894896	0.659499080507816	-9.50736151666029	7.5621950046521e-11	1.00335558791439e-09	14.6300823683333
MYO6	3.05476656785978	8.21706626032456	9.69228269301585	4.76102656247622e-11	6.58599415381045e-10	14.6233123097944
CASC3	0.792631221500605	6.93308775119796	9.68116988897089	4.89464810011149e-11	6.75507022430986e-10	14.6126438045376
CNTNAP3	-2.93279094017308	1.14880605642009	-9.48817494115806	7.93613111243093e-11	1.04711000932519e-09	14.6052633034873
GMPS	-0.799156572544674	6.20175834753004	-9.66264651896431	5.12594666535843e-11	7.02521360899701e-10	14.5973434790627
GEN1	-1.54655038303153	3.8312347460852	-9.55446806369956	6.71852420708024e-11	9.00996656956292e-10	14.5855947359288
IL17RE	-3.04843032977096	1.18671244329598	-9.47987141921338	8.10376385263772e-11	1.06685308687418e-09	14.5827401358558
TLE4	-3.49329628204483	1.10613059362631	-9.48459457049205	8.00797379037942e-11	1.05482810316609e-09	14.5797233594211
SLC19A2	1.62180230693847	4.47070860223946	9.57939622993421	6.31158771256829e-11	8.5220811312639e-10	14.5796955132402
FAM208B	-1.78685791308322	7.05120268863384	-9.6682879501484	5.05434451613768e-11	6.93620435829389e-10	14.5787146184693
SERPINE2	-5.41820685465814	4.01373160678914	-9.51729506719172	7.3757112338361e-11	9.81358660798283e-10	14.5786617947078
TIMM8B	1.38782159483806	5.03311454384978	9.60795491134286	5.87617780770805e-11	7.97962060829083e-10	14.5750064324626
SMIM15	-1.95962553822598	5.16079132031295	-9.60844391643243	5.8689955183807e-11	7.97443459832701e-10	14.5700282454448
SHROOM1	1.08490069166588	4.27601076639442	9.57033851428062	6.45645600850791e-11	8.69293423973438e-10	14.5672166561054
RNU11	3.50385617549147	0.157070138336325	9.4549127425795	8.62972319020194e-11	1.13107096097119e-09	14.5671320134555
RIOK1	-2.02491120952918	4.45988605803683	-9.5715392693547	6.43705770780422e-11	8.67174080977489e-10	14.5615264366008
NOA1	0.874813926292664	5.49560369524607	9.62043617639991	5.6956357834048e-11	7.74332135461742e-10	14.5479088010486
EDEM1	-1.46507017339553	6.34876953152482	-9.64039907485822	5.41856201039672e-11	7.39632154671884e-10	14.5377907145246
CFAP36	-1.00184088243618	4.74136727341726	-9.58553242345808	6.2153354340701e-11	8.41127871813939e-10	14.5349849072193
TMEM25	1.66882775539371	4.82769802766511	9.57749910963908	6.34165285836621e-11	8.55780246282657e-10	14.5344271691935
TIGD3	2.96910223691118	0.89642627513669	9.4286882090017	9.21998738491944e-11	1.20113132360681e-09	14.5079197413031
TRABD2A	-3.98799694849118	0.33257075116807	-9.46425447183402	8.42889945047153e-11	1.10597236287039e-09	14.4991699137605
ATP5MF	1.55896989014125	6.70944385738962	9.62687621831905	5.60470545764862e-11	7.62407150894141e-10	14.4939620631347
KIF1C	-2.537739055925	7.50956250388664	-9.63726755996536	5.46109827319603e-11	7.45009436464199e-10	14.4904792910305
UXS1	-1.61206188552413	4.78731554118458	-9.5637436302144	6.56406600327519e-11	8.81779064802576e-10	14.4889913822332
VPS51	3.5387229744419	6.92698446748617	9.60621298486433	5.90183544881522e-11	8.00529281987465e-10	14.4782260594784
HIST1H2BJ	3.09693664810342	1.60779527216864	9.41988426936833	9.42725680710982e-11	1.22544001588034e-09	14.4760873905366
KIF13A	-2.18776453013959	5.5903493409254	-9.58609457559874	6.20659279197199e-11	8.40424415177932e-10	14.4744707819755
SLC25A24	-1.84476534094827	4.68202324159269	-9.54921379013712	6.80766041313489e-11	9.11918804493944e-10	14.470521443428
SH3RF2	-4.67358495747443	2.48576357534977	-9.44421627663071	8.86567770177229e-11	1.1587939267311e-09	14.4460624784194
HABP4	-1.18180998327885	3.62465762017832	-9.4887878910325	7.92389795162763e-11	1.04607806477222e-09	14.4388421821041
JRKL	-1.43564020618653	4.24752850700978	-9.50983694648675	7.51527784618648e-11	9.98247830437431e-10	14.4149077033209
DNAL4	1.10615413715532	4.23878882753281	9.5080878931998	7.54839697978086e-11	1.00208562368759e-09	14.4135993317633
RSU1	-1.98139767610736	4.86420740448434	-9.53172192297179	7.11319697826518e-11	9.4909341786532e-10	14.4105962741618
PFDN2	-1.64388766616246	6.02856479334857	-9.5806840533428	6.29126152429352e-11	8.49947639549854e-10	14.4093759320838
SEPP1	4.58824234777611	3.96229491615095	9.43064653009882	9.17451883808387e-11	1.1958649898349e-09	14.3965592249367
FILIP1L	-3.88029524615938	0.75365601618313	-9.42058362188659	9.41061958381219e-11	1.22394838361046e-09	14.3958998877245
PLCG2	-2.72141939059048	1.53720456668572	-9.39423893281348	1.00585405633656e-10	1.30108017870921e-09	14.3747447624996
PER1	-2.42888946289144	5.36460586050399	-9.53413369473908	7.07025137624222e-11	9.44164219156429e-10	14.3690092730766
FAM166A	1.95002485101157	5.74947518411327	9.54836441001527	6.82218268502918e-11	9.13348116668785e-10	14.367298198391
SCARF2	2.5756833931683	2.63812253312706	9.39724238705675	9.9824303462433e-11	1.29335204103513e-09	14.364789725248
MYH11	-2.01841353082718	2.12609154253155	-9.39469741613534	1.00468839956492e-10	1.3002817660308e-09	14.3617917550858
CDSN	-3.31138393745425	0.0951848744548325	-9.39200441211304	1.0115549307055e-10	1.30774086188809e-09	14.3562798619529
HIST1H2BK	1.54486487309171	5.49766391100478	9.53401989317556	7.07227183982209e-11	9.44164219156429e-10	14.3430507950405
CENPU	2.30314301550796	4.81809122472804	9.49472434761278	7.8064103313866e-11	1.03286824194853e-09	14.3379007957774
NCOA3	-2.12513350937507	6.60348207911631	-9.56331296696771	6.57115658734437e-11	8.8223172528842e-10	14.335798614702
ATP8B2	-2.16181557925741	5.40244598699404	-9.52606244175285	7.21502214104276e-11	9.61597385970343e-10	14.3351714436268
POP7	1.27524075270338	4.50252197861171	9.48511725397419	7.99744453440142e-11	1.05402673657953e-09	14.3264507225054
UBASH3B	-4.74611975450239	2.10332523663681	-9.39606378837607	1.00122267806192e-10	1.29650407956571e-09	14.3168299036022
MIA3	1.29712028893255	7.75580282564981	9.57318273616946	6.41060376781088e-11	8.64101281039204e-10	14.3160149512171
APCDD1L	-2.68441995553517	-0.358281179588788	-9.35666175480221	1.10623987100597e-10	1.41931533233504e-09	14.3065625060842
SNHG12	-1.71661048576926	4.25855815827398	-9.45958403507543	8.52869883777385e-11	1.1184482823209e-09	14.2930566013381
SBDSP1	-1.16954033640032	3.82767886468026	-9.43937150439169	8.97470573058701e-11	1.17171330247377e-09	14.2859676427404
DAP	1.40190773789969	6.3560040889067	9.53726973051253	7.01480459352303e-11	9.37548009652937e-10	14.2834006505376
PRKAB2	-1.60681091990431	5.03789221165373	-9.49281133767151	7.84407501087945e-11	1.03669464051255e-09	14.2781553882073
S100A4	-2.601659399544	-0.28182823458925	-9.33931587083694	1.15597231891318e-10	1.47909587881852e-09	14.2678894204887
CERS1	3.6704796872686	3.8772610739501	9.38903100335144	1.01919208139916e-10	1.31546239793e-09	14.2558154047446
NDUFAF3	1.56724669044238	5.44776621660875	9.49330968972668	7.83424527538824e-11	1.03597298092278e-09	14.2465796260831
AATK	3.2846527106843	3.09920477144672	9.35839630026152	1.10138836606398e-10	1.41385588301987e-09	14.2396321374763
ATRNL1	3.98289061818065	0.0664554494038227	9.32994729632837	1.18377600438148e-10	1.51062050935871e-09	14.2391312890107
TMEM43	-1.06177615080783	6.55396579806048	-9.52631668876875	7.21041597293991e-11	9.6152397479418e-10	14.2334027315877
CHCHD10	1.0535172049519	6.38682875344362	9.51916365839166	7.34115992383549e-11	9.7785899884348e-10	14.2298158584979
NDEL1	-0.910584222209936	5.6199398537777	-9.49876248134403	7.72750966266214e-11	1.02299974372819e-09	14.2226661181139
TGFBR2	-5.99253341557611	3.56843506154301	-9.36211241505758	1.09106738441529e-10	1.40288544926717e-09	14.2211124562645
DEAF1	1.40311561660256	5.52275927218865	9.48550585067187	7.98962556392747e-11	1.05358188053793e-09	14.214068085018
TECPR1	0.929995303836159	5.03996169190381	9.46629575220473	8.38565581225723e-11	1.1009075266258e-09	14.2021828739232
SNRPB2	-0.770121593994987	5.14503166965025	-9.47211447215986	8.26362726570939e-11	1.08608981413509e-09	14.1973573959188
SLC45A1	3.48181110638324	1.06058095617399	9.31273084885271	1.2366627796665e-10	1.57302974817021e-09	14.1970525421522
BFSP1	-2.54582839608076	1.01329818611456	-9.31958265904782	1.21533190100222e-10	1.54838900444722e-09	14.1941519126112
SAMD9	-4.70438765827515	2.43646787442394	-9.34194861195301	1.14827956479535e-10	1.47007065233789e-09	14.1868762467711
SCAND1	2.01594288539615	4.6605473636144	9.42500181232653	9.30620355205485e-11	1.21169734332356e-09	14.1807726523619
ADAMTSL5	-2.72422609754199	1.80350460497419	-9.31392766681573	1.23290952707113e-10	1.56909741743728e-09	14.1638808782122
PCDHB8	4.19187817016896	0.45491648636825	9.30659998714941	1.25607295407678e-10	1.59600695290249e-09	14.1623102722617
SMKR1	3.50890660337583	1.21147390399138	9.2970242656069	1.28701348287302e-10	1.63357011129119e-09	14.1614765342847
HOOK3	-1.36578924089837	5.61285208850234	-9.46968802987963	8.3142920824898e-11	1.09214329792705e-09	14.1553239941697
TAX1BP3	-1.7541613760453	5.34938358857478	-9.45171024646355	8.69968736975878e-11	1.13896032740778e-09	14.1420979872877
MAP4K4	-1.22358185594032	7.7792361713091	-9.50620918957638	7.58413709473278e-11	1.00570408566059e-09	14.1406479647261
LOC100130275	-2.19996260684284	1.47795377860919	-9.29555098106927	1.29184244221147e-10	1.63794568475048e-09	14.1373036728031
MYH10	1.13321467415767	7.75270510273885	9.50249081772894	7.65538486211341e-11	1.01401773788106e-09	14.1347739914353
FBXW2	-1.01019529186757	6.80074857055201	-9.49172432183369	7.86555953526678e-11	1.03895496702605e-09	14.1336475790927
GPC3	3.50999598943059	-0.0210586243854498	9.28148692262815	1.33888099471739e-10	1.69396309417019e-09	14.1288641118635
HECA	-1.61715390502807	4.63539110238789	-9.41231402684267	9.60928167093608e-11	1.2477331238658e-09	14.1211773986042
SETBP1	1.9518283769993	4.14448597462844	9.37481432618684	1.05652885616333e-10	1.35995109552837e-09	14.1199011282796
SLC7A2	6.44160083739458	4.12856220092851	9.3088420221506	1.24893892191925e-10	1.58779312808072e-09	14.1197285645909
MFGE8	-1.5944754656176	5.22991799462882	-9.43916661921041	8.9793465651406e-11	1.17171330247377e-09	14.1173089271171
PNPT1	-1.3902128898451	5.58444444931553	-9.4520030473947	8.69326664023151e-11	1.13876990077287e-09	14.1130279740008
FYTTD1	-0.883455459310071	6.37961540542436	-9.47534175389407	8.19672858166462e-11	1.07849297819794e-09	14.111055672557
DESI2	-1.57690999745976	5.00448741221032	-9.42220295352484	9.37221147215787e-11	1.21962203076215e-09	14.1005548290055
PARP8	-1.07437019312475	4.51983122528648	-9.40328358385121	9.83111600540076e-11	1.27444374241691e-09	14.1003726162886
ABCC2	-3.18766818353165	0.185108231537291	-9.27886912308283	1.34782756321769e-10	1.70437288127421e-09	14.0802914662498
TFG	-0.693253935271776	7.09236498082866	-9.47248179622014	8.25598494211261e-11	1.08568720453405e-09	14.0722897686129
TRMT2A	1.19121390011851	5.87982438961538	9.4433386105	8.88532818922366e-11	1.16072248686773e-09	14.071583788042
SGTB	-1.94748502865244	4.40441277329024	-9.3753709683463	1.0550410311808e-10	1.358773647436e-09	14.067080248517
UNC119B	1.35087115556303	6.35580685018669	9.45127997260971	8.70913147866006e-11	1.13896032740778e-09	14.06236862315
SNCA	-3.55462104389833	2.25849200640401	-9.28205558353905	1.3369455679467e-10	1.69241748083376e-09	14.0531948229248
TOR1AIP2	-1.01985539077733	6.40443621884019	-9.45134907033504	8.70761414320009e-11	1.13896032740778e-09	14.0492032157841
FAM189A1	3.37205759720239	0.644557515456374	9.25100936388499	1.44690569133874e-10	1.81513936199161e-09	14.0484881847666
KIAA1841	-2.85335046849224	2.72678422704802	-9.28856128783659	1.3150055885767e-10	1.66642343694033e-09	14.0460562839536
LOC728392	-3.1213543802232	0.602914156133696	-9.26485852314328	1.39675749738235e-10	1.75874244625255e-09	14.035894571216
TMEM54	1.62080087158634	6.13784595355195	9.43261235216562	9.12910627194817e-11	1.19060016340974e-09	14.0339033088599
ZNF610	3.26129632250973	2.12087379333077	9.25033028046268	1.44941139807315e-10	1.81732121884265e-09	14.025843685872
TNFRSF10A	-1.85215460569754	4.52656546597504	-9.35335793385107	1.11554103703489e-10	1.43047474246064e-09	13.9914755347947
PRR14L	-1.20726111053156	6.10324492461059	-9.41863735219102	9.45699481423733e-11	1.22863203860585e-09	13.9842066163006
SH3TC1	-1.95051258131749	4.46410175791472	-9.34700834825722	1.13364157324527e-10	1.45211462461617e-09	13.981421588099
SAC3D1	2.26728800453408	4.6314084187678	9.33910972956121	1.15657687023599e-10	1.47909587881852e-09	13.9724659614749
S100A8	-5.38970894398245	0.488755498376766	-9.26995392992448	1.37875622946951e-10	1.73977169774997e-09	13.9693378303231
FAM212A	-3.36648453688004	0.574542454757602	-9.23944058592829	1.49020278706121e-10	1.8625570944239e-09	13.9669486595223
TMEFF2	7.14262851137745	1.80955651272862	9.26209786946959	1.40661041916582e-10	1.76926965721069e-09	13.9486409039203
DLG3	2.04362449479654	6.03002516505131	9.39157729819937	1.01264836347563e-10	1.30844101896497e-09	13.9465577748079
SRPK1	-0.804430318414663	6.48970625790876	-9.41176211587932	9.62269172713695e-11	1.24879048084519e-09	13.9421075935354
CFD	2.40469593067579	2.59067574861625	9.2295736050368	1.52817421587202e-10	1.9067954550216e-09	13.9353625633761
ERBB2IP	-1.60153212372271	6.48124253618269	-9.40493822851827	9.79008178309908e-11	1.26981859451466e-09	13.9317596764951
ALPK3	2.66397389709489	2.90990087453248	9.22940948817849	1.528814070011e-10	1.9067954550216e-09	13.9154354674806
KLHDC3	1.53307493042522	6.35631834118416	9.38982358984802	1.0171506023685e-10	1.31354252626129e-09	13.9075717665377
TYRP1	-2.4318374302782	-0.47500601089253	-9.19135793520825	1.68479976860297e-10	2.07622674186988e-09	13.8902573647102
PERP	-2.65346444687895	7.27032136772666	-9.38814219675002	1.0214863705049e-10	1.31698976860637e-09	13.8644041929767
RPPH1	1.84158769553099	4.88153739844787	9.31721202407631	1.22266929557343e-10	1.55690059065769e-09	13.8633963851154
EMP3	-4.13358643009365	0.851084457319095	-9.20799990015157	1.6146732282117e-10	2.00334391632127e-09	13.859408090829
ZFP91	-0.54891695048929	7.05167165131673	-9.38866270198071	1.02014214422251e-10	1.31597226547964e-09	13.8584365720439
RNPC3	-1.46116053222581	3.60611728755838	-9.25841653464447	1.41985973222941e-10	1.78404209068147e-09	13.8557334569163
CCDC50	-1.10421889239154	5.97834451849343	-9.36449990522637	1.08448859269836e-10	1.39518309999339e-09	13.8533009464192
YAP1	-1.15959123452355	6.84992815014718	-9.38036446077816	1.04178938572399e-10	1.34243621388673e-09	13.847122847532
NCR3LG1	-1.94147038773543	3.90862805361607	-9.26573863820341	1.39363114409883e-10	1.75573827983971e-09	13.846173372592
SPR	1.42731535696727	4.11489897179432	9.27669167288633	1.35531565216077e-10	1.71292825760831e-09	13.8459934420625
SLMAP	-1.18640776682441	5.99691334472567	-9.35945201043871	1.09844619009928e-10	1.41125020496956e-09	13.8397702246061
MRPL47	-1.20881275292632	4.65112183717551	-9.29789741858082	1.28416026038093e-10	1.63082162686833e-09	13.8159149138272
NEMF	-1.12891297789351	5.5660820415158	-9.33659572011055	1.16397572753258e-10	1.48775549864138e-09	13.8146699536915
SLC52A3	4.31159045316462	1.76395794785292	9.17413392950254	1.76065509787866e-10	2.15960333009327e-09	13.8100056393306
PPP1R12A	-0.897681588525875	6.54818859752836	-9.35933807230987	1.09876333967685e-10	1.41125020496956e-09	13.8050455993939
B4GALNT1	2.99348677856936	2.4347224092844	9.16805274105589	1.78826152410226e-10	2.19170635409642e-09	13.7959747541692
SPOPL	-1.30814171476182	4.60469973857734	-9.2829318565452	1.33396877572948e-10	1.68955126455908e-09	13.7859891862624
DUSP22	-2.43966944190534	3.30136073250933	-9.20504378737675	1.62690874026403e-10	2.01430841940784e-09	13.772066773193
PLA2G16	6.07061499921182	3.82079238237295	9.16796207892217	1.78867642141568e-10	2.19170635409642e-09	13.7672534073297
RMND1	-1.32483067631394	4.11702886577214	-9.24866744962194	1.45556568029276e-10	1.82118534457737e-09	13.7616142493543
NDUFB4	1.36609231344714	6.47227462751382	9.33405630155407	1.17149840432024e-10	1.49656396370867e-09	13.7551097874988
TLCD2	-1.80366982227265	4.60367698522315	-9.26353109946714	1.40148632487507e-10	1.76376012541337e-09	13.7490281448602
SLC37A1	3.31363218869852	4.26109377965585	9.21078791403778	1.60321950019642e-10	1.99226071014974e-09	13.7482827341503
KRT9	-3.54877184077226	-0.00951332071044731	-9.15498278349377	1.84909847535588e-10	2.25839680705429e-09	13.7356625733292
JARID2	-1.07890890539456	6.21351725165084	-9.31993110921203	1.21425720024745e-10	1.54785151708962e-09	13.7225135484581
ERO1B	2.25480322147339	3.48089503394598	9.18196646590196	1.72573751282191e-10	2.12226330025972e-09	13.7170407509174
EIF3A	-1.42007011178352	9.10041046713173	-9.34821938767288	1.1301663238446e-10	1.44844559666786e-09	13.7149610214767
LOC283174	2.99181783163556	2.62636990566861	9.14034060157604	1.91976611362826e-10	2.33423869508338e-09	13.7121581215777
STX19	2.92512097720065	0.343613378507957	9.11133367619487	2.06800810420578e-10	2.49529120359894e-09	13.7094242131304
KPNA4	-1.22638462342945	6.75075038346462	-9.32203019865694	1.20780360720881e-10	1.54045312140511e-09	13.7017084816351
MGEA5	-1.28232508614934	7.56617947334592	-9.33175196203411	1.17836762201145e-10	1.50452861162582e-09	13.6986528195809
PANK4	1.25391655062435	5.21213194366004	9.27353639331166	1.36624181114252e-10	1.7258174396478e-09	13.6968933162844
HSBP1L1	1.50943515610879	4.39348582311357	9.23169933590728	1.51991111968582e-10	1.8976878698131e-09	13.6963602565164
MED6	-1.03718521289772	3.84672882007549	-9.20724522913828	1.6177879016901e-10	2.00510983528867e-09	13.6860818832893
C4orf48	1.71437115791722	3.21999647029215	9.1619688979211	1.81632194595351e-10	2.22213587918254e-09	13.6775683109811
COQ7	1.14612670466885	4.32064497164273	9.22471215863425	1.54724421065987e-10	1.92876762538095e-09	13.6752334375033
TTPAL	-1.9000361310953	5.11696874185021	-9.25693021829217	1.42524507799879e-10	1.78986021183005e-09	13.6731180144562
MOSPD3	1.6037105733671	3.66980287595546	9.17909633534957	1.73844986450693e-10	2.13568115479064e-09	13.6629202293171
IKBIP	-2.38839700180299	3.00149711059167	-9.15065660067172	1.86969734623298e-10	2.27956223054521e-09	13.6608488486211
F12	1.65971607652384	4.19903258341021	9.20450839725241	1.62913484503172e-10	2.01601185676942e-09	13.6573159987269
ATP10A	4.23831658856427	1.77375231868517	9.11159313117144	2.06663166445788e-10	2.49490003891529e-09	13.6541556764192
LRP4	-3.51180924950247	2.97623875042936	-9.14136767922365	1.91472047137795e-10	2.32929822351828e-09	13.6530589982228
ALDH1L1	-3.8930883692402	0.644662777020369	-9.12245577373763	2.00983463267131e-10	2.43376808685581e-09	13.6447435648087
SMAP2	1.03971949498702	5.40334074345635	9.26112061349154	1.41011526771322e-10	1.77273769869992e-09	13.6408529334054
PITX2	-3.22315579544638	-0.219144867551487	-9.10478185851761	2.10307793268229e-10	2.53631626571196e-09	13.6332461006781
FOXN3.AS1	2.56987091976703	1.1788059098782	9.08149901211567	2.23268697299698e-10	2.67693752106008e-09	13.6309651704667
HSD17B3	-2.32367496296828	-0.386898765390358	-9.08748409129438	2.19861114723223e-10	2.64078370318522e-09	13.6276598591897
RBM18	-0.890316256571033	5.234254144107	-9.24885974679521	1.45485261055206e-10	1.82118534457737e-09	13.6163126559272
PRR7	2.12444552618146	4.65545073941495	9.19916041688362	1.65154254129607e-10	2.04160967956881e-09	13.6088531385845
ACOXL	4.40537123101652	0.601301321360705	9.09330683529089	2.16596848128144e-10	2.60289471318718e-09	13.6053068731526
LOC255130	-4.2425912148703	1.49688846210347	-9.11230142419545	2.06287884003469e-10	2.49163817102509e-09	13.5991008832145
LSMD1	2.03496338708116	4.92570015691831	9.21227819339267	1.59713115516837e-10	1.98677752828132e-09	13.5971404526038
MAP4	-0.972907579685319	9.02880138620252	-9.29651000866613	1.28869695813507e-10	1.6348317216363e-09	13.5819647237418
ZNF644	-1.22959729569299	5.74292096953463	-9.24708442376503	1.46144936816811e-10	1.82758251683892e-09	13.5700211307779
CHST7	-2.63730644556961	0.522499815836595	-9.07321487951207	2.28074312979271e-10	2.72837636767836e-09	13.5667823248536
EIF3G	0.895962142059323	6.83970350865983	9.26869747274663	1.38317299020721e-10	1.74441657435175e-09	13.5624096117048
LTB4R	-2.15531048896979	4.65180596512272	-9.18891718299641	1.69534287015103e-10	2.08704981574667e-09	13.5611710450402
KDM3A	-1.05576272126172	5.94164994957012	-9.24989442253978	1.45102197459261e-10	1.81837901784307e-09	13.5594295937257
ACO2	0.989017485079558	7.15473443922214	9.27106034932934	1.37487880406e-10	1.73580279255924e-09	13.5566679721509
CWC27	-2.69852926668324	4.69424050251325	-9.18132857248999	1.72855464407537e-10	2.12462574448041e-09	13.5564124260006
NARF	0.826975002936128	5.51781424250897	9.23448980728829	1.50913319912732e-10	1.88522382251363e-09	13.5563809010937
TK1	2.39702372463531	5.55619412320047	9.22004332071094	1.5657872061359e-10	1.9508573125319e-09	13.5548883411411
MTF1	-1.21672315336181	4.99622672320925	-9.20825826302367	1.61360832071658e-10	2.0030708525754e-09	13.5414597973559
PAPD4	-1.54497185222544	4.93156479977248	-9.19659975530724	1.66238261000576e-10	2.05286935850191e-09	13.5294136136659
NAALAD2	4.43645086888544	1.73684380660668	9.06530897085688	2.32758896734451e-10	2.78020828290873e-09	13.5271600740968
COPE	0.756565648235773	6.91125187646915	9.25332969992813	1.43837732902919e-10	1.80539578990376e-09	13.5183200139475
AFAP1	-1.14984043824879	5.19627415740865	-9.20740350030429	1.61713417842095e-10	2.00510983528867e-09	13.5162534324407
PARVB	1.95328484123326	4.54719010628076	9.16205803037569	1.81590761667471e-10	2.22213587918254e-09	13.5160251342475
FAM110B	4.4281698751333	3.22373615136907	9.07178471585953	2.28914565478957e-10	2.73704707388102e-09	13.5153983291951
ZNF12	-0.755935378346274	5.32704116517314	-9.21269654660968	1.59542627033504e-10	1.98674143222919e-09	13.5120632119338
CCDC146	-2.56061462250995	1.36562639706693	-9.05395187742469	2.3966077320175e-10	2.85402156334179e-09	13.5116581066611
LSM4	0.752889980968649	6.87735973474832	9.24946350191429	1.45261610179893e-10	1.81941509633664e-09	13.5096964392529
HIST1H4C	4.45507825663191	3.38265720575893	9.07913409805554	2.24629954214383e-10	2.68988697698132e-09	13.5080817204281
RPL41	1.19216194150109	10.8957222930609	9.26613338597792	1.39223123723696e-10	1.75490710445977e-09	13.4914391320888
NRSN2	1.79373639550004	5.61745523271391	9.20041504061944	1.64625767882078e-10	2.03613821412836e-09	13.4855101721199
KLF4	-2.5655583506165	4.7088080393851	-9.15484080430094	1.84977081370706e-10	2.25839680705429e-09	13.4808540173219
CTBP1.AS2	1.62248887276856	4.55104898673688	9.15490987749559	1.84944368845652e-10	2.25839680705429e-09	13.478703895731
TMPRSS13	3.0822549924421	0.826469686877534	9.02220428247327	2.60082562712506e-10	3.07252494365397e-09	13.4715283314788
NUDT14	1.24882006517045	4.11393803530857	9.13273523512338	1.95755289220062e-10	2.37774482961459e-09	13.4714683460007
MXRA8	2.2900695043966	4.52705114125683	9.13855268722734	1.92858183201737e-10	2.34375577842808e-09	13.4700368973296
MYO9A	-0.990904508314586	5.29884355180013	-9.19165457284873	1.68352297543938e-10	2.07573217616576e-09	13.4629597485093
IVD	1.53528021453071	6.18497187818655	9.21202214930204	1.59817550995328e-10	1.98703415526965e-09	13.4603258082996
VAV3	-3.51437719300283	1.90644553117722	-9.04983706025224	2.42212610100253e-10	2.87862706038947e-09	13.4581906612906
G6PC3	2.39805473530247	5.53821737710798	9.17543814345257	1.75479126601501e-10	2.15352489219544e-09	13.4540456826898
RHOU	4.22595030157992	4.14886017423042	9.0784063405496	2.25050555993227e-10	2.6935631916201e-09	13.4480014805639
MBD2	-1.06032282475987	5.96030725066833	-9.20607081962827	1.62264711228319e-10	2.01008166312615e-09	13.4447907520747
RFX3	2.04898677603404	2.81120073352757	9.05014359571799	2.42021558095594e-10	2.87779896812765e-09	13.4423438079772
APBB2	-1.0624891137044	5.5794992033121	-9.1930990950109	1.67731952793879e-10	2.0692709522382e-09	13.4417146492295
ZNF233	2.70692900726358	1.46257009109109	9.00866291343246	2.69324960803312e-10	3.17065284044018e-09	13.434508424882
AJAP1	-2.78951970556646	-0.298363597539274	-9.01963733440452	2.61809400624497e-10	3.08984613678787e-09	13.431174031796
MECOM	-2.94284680872908	2.94527042641216	-9.05673835961815	2.37948297592409e-10	2.83647769528206e-09	13.4298741413441
BAIAP2	1.1330784939522	6.53894718275069	9.20871345734946	1.61173386567193e-10	2.00179203536309e-09	13.4247059459082
ANAPC16	-1.39376891479157	5.96252057415408	-9.19307802216929	1.67740985668571e-10	2.0692709522382e-09	13.4154714302223
BTBD2	1.2766332869586	7.0038113522663	9.21232601153697	1.59693619128166e-10	1.98677752828132e-09	13.4137819065425
RNF6	-1.53779396878001	6.25438004248156	-9.19710908363739	1.6602206990153e-10	2.05126799237378e-09	13.4080230489496
NUDT5	-1.04358867284067	5.51034567107433	-9.17638045226069	1.75056698240768e-10	2.14945329636903e-09	13.404338463564
GDF1	3.60927849395807	3.36756432285586	9.03853829288204	2.49363072857591e-10	2.95915838711386e-09	13.4030371357673
GPATCH2L	-0.940153229654163	4.739751961405	-9.14310281348977	1.90622712145136e-10	2.32134797378591e-09	13.3991577977628
DYRK1B	1.3962561943312	4.63642281262194	9.12731364990453	1.98495209369486e-10	2.40609479251049e-09	13.3919194648286
LOC81691	2.00965131704916	2.88158920198361	9.03354927485203	2.52588547591746e-10	2.98995230324528e-09	13.3872075771078
C12orf10	1.61019375896332	4.82344131259411	9.1305170156405	1.96871623503099e-10	2.3900799760668e-09	13.3850081367249
NOL8	-3.33060701844453	5.56605435883916	-9.14537865624445	1.89514526536817e-10	2.30903875857551e-09	13.3849526724735
CAPRIN2	-2.07497132528205	6.14680290594676	-9.18214758637421	1.72493848371145e-10	2.12226330025972e-09	13.3833373012767
IL1RAP	-3.8711422841328	3.78112404794124	-9.05834486219242	2.36966672503718e-10	2.82619708504183e-09	13.3806794325268
TARBP2	0.920197681794352	4.62000137754079	9.12632143968688	1.99000863713086e-10	2.41099155781159e-09	13.3766851415326
B3GNT9	-3.06711807601347	2.93923448055591	-9.03454056592411	2.51944293635018e-10	2.98381578525789e-09	13.3756638764111
AIF1L	2.59289855431464	4.63004578548534	9.10413925229374	2.10655010351462e-10	2.53921214816125e-09	13.3712259050154
MTL5	1.61013477621464	3.82211986227186	9.06701004132085	2.31742723573417e-10	2.76946571367224e-09	13.3523074061952
CD58	-2.39359996459154	2.58571633311441	-9.01543706297814	2.64660263537216e-10	3.11883441772733e-09	13.3509913605388
SLC37A4	1.03583335610782	4.73789001317077	9.11773364578348	2.03432680585964e-10	2.46091268198633e-09	13.3426755800978
RB1	-1.15789431836953	5.54533409991882	-9.15059529024444	1.86999094829626e-10	2.27956223054521e-09	13.336055439523
TACSTD2	-4.5963631376609	5.49197671725676	-9.10288140989197	2.11336348913058e-10	2.54483739600234e-09	13.3267245502265
DNAJC21	-1.09956842122535	6.11698035087967	-9.16379492790073	1.80785292058548e-10	2.21405954272117e-09	13.324915913237
LRIG2	-1.1554481676683	4.14042442241317	-9.08229526961564	2.22812262789569e-10	2.67352163499022e-09	13.3241786541225
SMAD3	-1.99701351803695	5.11950199543336	-9.11966500543626	2.02427287743297e-10	2.45000050658171e-09	13.316741697493
PGC	4.42411631969841	0.362149251851853	8.97765450229894	2.91771562569171e-10	3.41962617326497e-09	13.3150071464761
UGT2B15	2.92627419557575	0.322473950874405	8.95698044554439	3.07788782934457e-10	3.58607962819458e-09	13.3104422464068
MSI1	4.72147908293136	1.39168518519422	8.98460445941383	2.8658007677434e-10	3.36612193563648e-09	13.306568761233
PIH1D1	1.32970130609496	5.48171616103583	9.12938820336055	1.97442196707531e-10	2.39578018625157e-09	13.2982193357696
VPS37C	1.12648176095035	5.08068230209002	9.11459251416261	2.05078724617074e-10	2.47955969437574e-09	13.2967768804308
EEF2	1.26396243003845	12.5652623414593	9.18948875715328	1.69286787243551e-10	2.08508557171148e-09	13.2934438373326
GNPDA1	-1.07154191541271	5.44039030440996	-9.12757593338532	1.98361762474286e-10	2.40570710397203e-09	13.2847563744913
LPPR2	1.51888766103342	5.40267611318842	9.11311643216358	2.05856919512343e-10	2.48770008238413e-09	13.2702546807761
REPIN1	1.81302243182371	7.10212981217065	9.15458804620843	1.85096835946351e-10	2.25869582104374e-09	13.2669105958117
COL5A1	-4.83213788686818	3.43287914249663	-8.99587328679149	2.78361790009827e-10	3.27378871087946e-09	13.2662084531491
F5	2.45182492418807	4.45355249110836	9.05024687862823	2.41957220366336e-10	2.87779896812765e-09	13.2519249163606
PBLD	1.52305003293404	3.17509432908805	8.99667922492179	2.77783312320022e-10	3.26860661791947e-09	13.2495199169308
RECQL	-1.68673719052477	5.13720449450979	-9.09389491980727	2.16269924244771e-10	2.60028392689833e-09	13.2426072821086
SCAP	1.19185228851171	6.91001806244627	9.14204522195204	1.91139936761308e-10	2.32645169435863e-09	13.2342148479948
SYNCRIP	-0.702499522746264	8.04923128859808	-9.15648888567623	1.84198169959308e-10	2.25236648258649e-09	13.2327175152003
ITPKB	1.18285543809876	4.29528695709799	9.05022534059893	2.41970635550211e-10	2.87779896812765e-09	13.2286621710271
MAMLD1	-3.09061360953666	1.13026495636716	-8.9516007978105	3.12101777541632e-10	3.6309779909284e-09	13.2277549756878
[truncated: 21,711 more rows]

## Sheet: pvalues_diffexp
Gene	transformed_pvalues
KLK3	1104.9500603131532
KRT5	-982.833078734295
IFI16	-982.833078734295
MIR205	-931.8169865741036
TP63	-884.2169395672333
KCNN4	-884.2169395672333
HPN	885.8201315849037
SPON2	882.4007989943118
KRT6A	-871.3371380679399
PPFIA2	871.3371380679399
KRT17	-853.9172587792854
RAB38	-852.2133056588509
PRUNE2	852.9981523960737
COL17A1	-840.4306796042401
ETV5	-840.4306796042401
WNT7A	-839.7961757435014
NKX3.1	830.9929699625593
IL20RB	-828.4772647727935
SYT4	829.1995617623111
TPBG	-825.4408498883873
INPP5D	-823.709627585974
TMEM246	-824.7787146360338
MOB3B	-819.9317864014754
MIR205HG	-807.7753601915047
LRRC26	800.9016166655865
KLF5	-785.7199667327545
CLDN3	781.6601753695236
CMBL	772.8701098614683
KRT14	-781.2162134475989
CKB	769.7065976374251
BEND4	777.1051593783502
APOBEC3C	-771.2591944357353
ABCC4	763.6150384346184
IQGAP2	768.4516128902015
LPAR5	-764.181843530803
MMP14	-761.2443465221072
GABRE	-760.724777756069
TBC1D2	-751.8835433787807
ITGB4	-749.423328035919
ALS2CL	-749.3545469189869
ALDH3A1	-752.6590514523671
IL4R	-749.022524727503
JAG1	-745.7426464307478
SPG20	-744.6079690120938
FOXL1	-746.0809490303084
SPATS2L	-737.0700038433557
ARRB1	747.0267921471557
S100A16	-737.0700038433557
S100A3	-737.0700038433557
PADI3	-735.0100162923798
VCAN	-733.0716456119496
STON2	-728.5753717875887
ACTN1	-725.7919664385271
PRKCQ	-728.9270877281335
TRIM29	-724.18469749318
ARL4C	-715.4702985852057
LIMCH1	708.0187813461818
PRKAR2B	712.0572325594584
SLCO3A1	-709.1905600860747
RND3	-707.5567861805813
NIPAL4	-706.0745276433153
TPM2	-697.689035695789
PRSS21	-699.4868156801816
SLC6A15	-697.0084286009185
S100A11P1	-697.2764405617721
STOM	-698.251513981334
HOXD11	-696.076975184058
HOXD10	-692.61905244182
KRT7	-691.2673717058397
MB	692.61905244182
EDA2R	-687.0492827301389
COLEC12	684.0036215343566
PLCH2	-681.4551478400849
SPAG9	-679.4274548074849
UGT1A1	-681.414320036712
MEIS2	-681.414320036712
CLMP	-681.7270281126737
SBSN	-681.3470876604418
FAT2	-681.414320036712
USP54	678.0527063140026
UGT1A5	-679.4274548074849
UGT1A3	-679.4274548074849
UGT1A4	-679.4274548074849
UGT1A8	-679.4274548074849
UGT1A10	-679.4274548074849
UGT1A9	-679.4274548074849
UGT1A7	-679.4274548074849
LIN7A	679.5048289103704
BDKRB2	-677.8208843014827
CAPG	-678.0381867498455
COL4A1	-676.7943816992108
PLA2G2A	678.2921614663342
HID1	674.0499151012642
TRAF3IP2	-672.74581031293
CHRNA2	674.0499151012642
APLN	674.0499151012642
TNS4	-671.8489026731036
PRNP	-666.0116473963284
NECTIN1	-666.0116473963284
KLK4	670.8280470682057
CCND2	-666.0116473963284
AHR	-666.0116473963284
TWIST2	-666.9727322293031
SULF2	-663.8662744208909
TLDC1	-659.070926550851
TMEM154	-661.5590126866981
2003-09-01	663.536812791712
KRT16	-658.6980393489275
BHLHE40	-657.6372374078493
ERGIC1	657.6372374078493
CALML3	-657.6372374078493
AHNAK2	-656.439546771896
SLC38A5	-657.6372374078493
PPL	-655.9163460113575
UGT1A6	-656.8598553683744
KLK5	-656.2273189554314
KCNK6	-657.6372374078493
SSPO	657.6372374078493
SLC4A4	655.3996459664864
FSCN1	-651.6438248202338
FLRT2	-651.1390038683667
PODXL	651.6213203340296
SLC38A1	-648.2682058757883
EHD2	-650.8153686833851
ARSJ	-648.0362938567534
GSN	-645.1670259123034
PLEKHG3	-641.3575599006267
PTRF	-642.4150857615979
SEMA3F	-641.3575599006267
FAM83B	-641.0245829428585
AR	641.0245829428585
GPR87	-637.1506144425724
TBX1	637.1506144425724
ALOX15	634.7586698656946
MCF2L	631.7676571370346
PRKCQ.AS1	-630.0822546146692
C21orf33	625.8174840419049
SNAI2	-625.529282435685
GSTP1	-624.9025091929552
SOX15	-622.6214205269936
FOXA1	618.8315007140932
MIR936	-620.2578198304294
PTPN1	-618.2580147080058
PI3	-618.3667350415099
MISP	-616.355421414702
GLYATL1	615.6539726049962
OSBPL3	-610.6627836876801
DIS3	-609.9614073864982
TMEM59L	612.6600321290904
MYOF	-609.6422485341152
ADGRF4	-608.5874716041488
NHS	-608.4686575328673
MCC	-606.998145315218
PLEKHH1	606.467241395357
PNPLA7	607.9779979832114
TNFRSF21	-605.7193283198777
KRT75	-605.7938347046545
LTBP2	-603.6627678866489
MYEF2	603.0864353004906
HOXD9	-603.7902465019392
EPHA2	-602.0215217460034
SFN	-602.8232021132574
CDV3	-601.9286983901084
PYGL	-597.8970175410072
MYO1E	-597.1640923454592
TIMP3	-597.2728117264032
ABCA1	-597.143298968111
ITGB5	-594.8184086864587
UPP1	-595.3345202862552
TMLHE	-594.9417410417443
PCSK9	-592.3328337056004
BNC1	-592.5272165534509
ARHGAP6	591.8350022162953
DSP	-590.9193253613684
KLK9	-590.6725816650727
APLP1	590.1067734113828
CYFIP2	590.1067734113828
CRAT	588.85344136054
MYT1	588.4816518228994
PDIA2	589.4172442492861
CHMP1B	-587.2645669900953
SLK	-587.0625086859214
SLC16A5	-586.5492568981151
GYG2	586.8487528404414
TRIP10	-585.1257690705382
HTR7	-585.1257690705382
GOPC	-584.6240809911369
GJA1	-584.6240809911369
ZNF76	584.2515749292629
ANXA1	-584.6240809911369
TGFB1I1	-584.8530052401829
LOC541471	-584.8530052401829
UBB	582.9411087421822
COL16A1	-581.1596483039677
AKR1B1	-580.4506949793064
C6orf141	-579.275406003229
BMP2	-579.4915177731058
KIAA0319L	579.2602813368397
SYT1	-579.2602813368397
ITGA3	-578.4919986080209
CDH13	-578.6123799934999
THBS2	-578.911919364827
CGNL1	577.79806531055
C1orf106	-578.3697411716026
SLC9A2	578.292237233908
TM7SF2	577.3065253825279
STAC	-577.6552553323903
SH3KBP1	-577.0672188489123
EVC2	-577.3065253825279
CNTN1	-576.3996219860873
ETS2	-574.2162579107644
PLEKHB1	575.0828356524222
DUOX1	-573.663811770332
PLEKHD1	573.663811770332
RASSF9	-572.7224234837366
ATP10D	-571.2502865026736
IVL	-571.2502865026736
SLAIN1	572.0583547722017
ARHGDIG	571.6371430180893
C19orf33	-570.9049792357113
SLC7A5	-569.831571234209
PTPN12	-569.0885905352354
EHBP1	-568.9821548679143
BLCAP	-569.007072862918
PNLIPRP3	-567.8386018215298
THEM6	567.0725785402732
FHL2	-567.0725785402732
CHPT1	566.0891081414374
RAB17	566.2191308398063
MYRIP	564.9153300218051
RBBP8	-564.6921016527812
H2AFJ	564.6141813945991
MTHFD1L	-564.6826194005378
PIK3AP1	564.8755743311615
RPL39L	-564.3486162877539
RAB34	-563.7631190112251
P2RX4	563.5779589828217
MACF1	-563.3512124167419
PTBP3	-562.7012193560282
PLEKHG1	-562.5097695046561
CPLX1	562.6727923097853
RUNX1	-561.7029907649255
ZFP36L1	-560.7873947312187
ITGA2	-559.8684684264176
TMPRSS2	560.36251266018
FRMPD2	559.9264800913811
DCXR	558.9527012321453
PNLDC1	-558.4624918611336
LOC645249	558.4624918611336
ABLIM1	-558.3188975147581
NAB1	-556.6098138150209
IER5	-556.6098138150209
PKP2	-556.6098138150209
PRDM5	-556.6098138150209
ID1	-554.1550540207279
GJB5	-553.609880086128
DNASE2B	554.4341536529523
ZFC3H1	-553.4555080007867
FOXC1	-552.8742051885461
ABCA3	552.6704836991952
PLCD3	-551.766712755831
CSTA	-550.8835551195893
LCP1	551.1830414378678
GJB3	-549.0116683446944
TRPV3	-548.7816240264219
UTRN	549.263795755484
TGFB1	-548.0295103667808
UNC5B	-547.748189912966
ETV4	-547.8173628688037
LGALS3	-547.6526014119394
FGF11	-546.9518699168026
LHFP	-546.9518699168026
C22orf23	-545.6669251284187
INHBB	545.2633616398109
DUSP8	544.2826595835306
RNASE7	-544.1108496189939
DLC1	-543.2139670027859
SLC12A7	543.4994863356985
ARHGEF18	-542.9480323927397
TRPM2	542.3868319832048
PARP6	-541.6369464664449
TANC2	-541.1239901739712
ANKRD50	-540.0012262864839
SH2D3A	-539.4634299011134
DDX18	-540.0139919381395
YME1L1	-539.7992850538718
SVIL	-538.7735544212172
TTLL6	538.1072018038044
COL7A1	-538.5647330493749
MIR99AHG	537.4017617988205
PPP4R3A	-537.9609970870384
TIMP1	-536.7551408146617
MARCKSL1	537.7961709163682
PYCR1	537.5699257992184
EMC10	537.2565796954375
AXL	-535.3833462672343
FBLIM1	-535.7935921370834
PPP1R18	-534.7426240790219
SETX	-535.7935921370834
MICALL1	-535.3833462672343
ITPRIP	-534.1456871554637
SLC25A10	533.6149965849352
ABCB6	533.0768089527855
MRC2	-531.9342972651067
ATP6V0E2	530.4020688612243
SH3PXD2B	-530.8051569503821
STK10	-530.2111501546631
C16orf74	-529.5609019804738
PLSCR1	-529.3570341911767
KLK6	-529.3570341911767
KIF5C	529.0340025976304
SHMT1	529.146503620382
C7orf57	-528.2190557060906
MN1	-527.650002544643
CREB3L4	527.6373607674896
CARNS1	527.5700232213585
C17orf51	-526.84032607261
ZNF655	-526.8464750260166
HIST1H3H	527.0526641261573
DHRS13	526.3787702901583
F2R	-524.9498806448958
FKBP9	-525.1790054199244
SRGAP1	-523.5128915177421
RAB3A	523.4689697846667
BMPR1B	523.4270395749379
TUBB4A	523.5683611892285
SLCO5A1	523.7489721681299
LPCAT4	-523.3668639305052
KLHL5	-523.7611001294526
PLEKHG5	-523.073482687796
DPP9	-523.5128915177421
IER3	-522.3074758307031
SH3PXD2A	-522.2576112696003
PCDHB5	521.632736731416
FAM134B	520.966893347451
SGSH	520.8685647400404
JUNB	-520.8020582101152
ELF4	-519.0269087066646
TFAP2A	-519.5080940642073
SLC46A1	520.1922420761556
AMOT	519.2383635485808
FAM155B	518.4659654961397
ITGB6	-517.075501916853
FLNA	-519.4054211566304
PLAG1	-516.964563887187
THSD1	-515.6411509053241
ARFGEF3	517.1246053826809
SERPINE1	-515.204340386786
LHFPL2	-515.1315547071964
EDIL3	-515.6452641244017
AP3B1	-515.7286678677564
SPRR1A	-514.235581708303
KIAA1683	514.741284589039
NLRP1	-513.5078932030125
PNKD	514.0516326180491
FSTL3	-513.771735988398
LOC283194	513.8517125580397
LMNA	-514.8585160922856
TJP2	-514.7128446218317
ABHD2	514.9364388984347
SPRR1B	-512.3130681293724
SLC2A9	-510.7211130559977
BMP2K	-510.2230625161297
DSG3	-509.8987751737501
KLF6	-510.7929314716637
CAV1	-509.7876213089418
WLS	-510.8942480251404
TTC38	509.251476015986
NOC3L	-509.0034989267165
EPHX2	508.1414034336384
PABPC4	-510.2359159066498
TSPAN33	508.1414034336384
GNA15	-507.9371233859819
PLEKHA4	-507.2190233415801
MIR31HG	-506.8779897465005
CDK6	-506.8693494156864
UST	-506.4595960588776
KLK15	506.6635898161053
ARHGEF10	-506.82106378770925
FIGN	-505.3496998536481
QSER1	-506.67103579433984
NUPR1	507.1914226554264
CNTNAP2	505.05948271622856
S100A2	-504.34737487543765
AP4E1	-504.41479408962994
FAM46B	-504.12611039672805
METTL7A	504.12611039672805
FAM105A	503.584665268664
FOXN4	503.69581599242724
CD109	-502.5463524392711
ABL2	-504.12611039672805
CEBPZ	-503.42083951260685
ISX	501.47237882829216
HOXB13	501.0705780687354
ZNF750	-500.4985270860515
ADAM17	-501.52071773999535
CAMK1	500.34687033266414
CCDC8	-500.12001285047626
SPHK1	-499.70935036330735
PPP1R9A	499.70935036330735
PARD6G	-499.223892797517
DEFB132	498.2506999635117
LINC00842	-497.7347051001666
CDH3	-499.1136733356158
GRIN1	497.5385319775944
ZNF516	-496.27690167217656
CAPN12	-496.65770154892925
NRN1	495.0584468254255
DKK3	-494.95101498100996
MET	-494.8196130277305
PACSIN2	497.14011896685827
ADCY7	-495.05516494739857
HIST1H2BD	494.99550874615727
CORO1C	-496.08646070291456
FAAH	494.00209142645963
NDE1	-494.0777574547693
ISL1	-492.91612760841656
EFCC1	493.2671006107054
ARNT2	492.8216264180087
MIR100HG	-492.5292446250937
ZFP36L2	-493.46190961487275
PTPN14	-493.3298906070074
FOSL2	-492.6834954253002
LRRC8C	-490.52642061550983
INTS3	492.84566413475943
ITGB1BP1	-490.40991245385226
CD44	-489.5638055070583
EBNA1BP2	-490.32879215951834
GPR158	487.8464904463683
TBC1D10C	488.0182966770329
LONRF2	487.6105818476666
GAMT	488.1026744120235
OAZ1	490.2018429459122
DUSP6	-486.8640558806603
SREK1IP1	-487.9488645486177
KPNA3	-488.1026744120235
RAB3GAP1	-488.67074093811317
PNMA3	486.63518407835863
CAST	-489.0806580369749
CA2	-486.10010962008664
LAMP3	-485.98384736292667
SNED1	485.7236879170973
ELK3	-485.87993818149846
PYCARD	-485.33706760045106
SMCO4	484.9957284287641
FAM126A	-485.38970531343205
CSNK2A2	-485.7236879170973
LGALS8.AS1	484.26898839264703
MIR711	-483.4547937030789
TSHZ3	-483.2548290898106
SPIRE1	-485.34049944468666
TRIP6	-483.2548290898106
TOX3	483.1538096121549
ZC3H15	-485.16822509539077
PLPP5	484.1238932923894
APOA1BP	484.65802451663217
SKIL	-483.2548290898106
ACSM3	482.5160860090352
ST7	482.6116669542534
PEAK1	-481.06549023765047
NAALADL2	480.7936518803428
SLC4A11	-481.05122729555103
ACACA	483.2548290898106
LURAP1L	-479.38758537583544
HGD	479.12301459253115
IGF2BP3	-479.06169425854387
TERC	479.0391181615552
HAPLN3	-478.21409973677504
AHNAK	-481.3305666427118
MYH9	-481.0153726003807
RBBP8NL	477.69335870243333
SSH1	-479.81057060075307
HK2	-479.26481363993537
DUOXA2	-477.0402609295536
SCRN1	-477.69335870243333
MPI	477.9453052320105
UQCC2	478.21409973677504
TRIM25	-478.92153876540215
LYST	-476.62707585017563
STXBP5L	474.2167787279802
DYRK3	-473.7448976300687
BSPRY	473.4157270154145
FERMT1	-474.0484095428982
GADD45G	472.72364730672007
PEX10	474.2167787279802
PLEKHA8	-472.93741936044006
GOLGA4	-475.1039527884834
PLA2G4A	-471.6689088101542
SIPA1L1	-473.8812322708472
ADGRL1	473.4715460732399
KRT6C	-470.5550728369946
MIF	473.58600627418383
SLC26A11	470.3276601134925
MESP1	469.81043878751444
MT1X	-469.8088894774936
ST8SIA6.AS1	468.6354445646497
SYNE4	469.2512129639963
MVP	-468.98441784771546
EDA	468.55541305777416
NPAS2	-468.6354445646497
SELENBP1	468.98441784771546
VIM	-468.2837096164939
HIST1H1C	468.43659808629855
LOC100132215	-468.0188625902708
ZBTB38	-468.8666713570732
POLR2E	469.58749777038776
OLFML2A	-466.480774589239
SUOX	467.0955389668746
ALX4	466.2096969977312
ROBO1	-466.7826725984878
PLXNB1	-468.06786977551826
SLC25A33	465.47214018920107
ANXA8	-464.7556487794661
ANXA8L1	-464.7556487794661
MICAL2	-466.2445842452476
LOC284889	468.0612263287279
RNMT	-467.0017291937136
LOC284454	-464.17893644896856
HOXC4	463.6734271612594
AVPI1	-463.6734271612594
CELSR1	-465.27353896309853
GJB4	-461.9440924945505
RTN1	461.4242875182716
OSBPL9	-463.7987985469132
MAT1A	461.3047597062757
CAV2	-461.2314812281328
TMEM129	463.7566627203463
GABRB3	461.01141009932394
ADRA2A	460.96007783890315
PRAME	460.96007783890315
LRIG1	463.1888058697015
UCA1	-460.1041814524893
PPM1H	459.9060287782376
LAMB3	-459.9018692025752
RNF219	-460.08614822849205
DUSP7	-461.3047597062757
ZNF467	458.8839734371964
NARR	-458.8590176805496
GALT	459.1409998526166
FGFRL1	461.0732273880849
GALNT6	-457.98617844963616
SIRPA	-457.76894969181694
LHX2	456.78478475488936
CCNA1	-456.7889679737349
RAB39B	456.2041611372438
CCDC106	457.1651267870155
SP100	-456.76479371733046
ANO9	-455.9689921388913
NR3C1	-455.0970919488009
PTPRH	-454.9592948272888
ZNF883	455.1062000085442
VEGFC	-454.786919094987
MNX1	454.36888625329675
SAMD13	454.36616345408936
SFTPA2	454.36888625329675
AFAP1L2	-454.015028236231
PITPNM3	-454.99519573899545
MAP3K4	-455.59152994605245
FAM13A	455.03448017968594
SWAP70	-454.99519573899545
PFKM	456.2038038899292
HTRA1	-453.36351055690045
SPRY4	-453.11912739225363
SNTA1	453.6120876668045
THTPA	453.9580117625175
ALDH5A1	453.27083275816955
MXD4	455.0879428081985
ATP5D	454.50687777508597
CERS4	452.95127349819177
PRPF40A	-455.34570332180004
OPTN	-453.9989336250013
CHMP4A	-453.9580117625175
SCMH1	454.1711190953712
TENM3	-452.02025199537417
PRDX2	454.786919094987
VRK2	-452.5294291396323
KIF1A	451.32869654624386
ARHGEF38	450.9855886143595
FSCN2	450.8574640748828
MYEOV	-450.8574640748828
GSK3B	-454.015028236231
CCDC88A	-451.47411183330405
MIR4260	-450.9739487315692
MVB12B	450.73190644777037
CARD10	-450.9875396276974
MREG	-450.8819026003075
C20orf194	-451.31867344334796
CD40	-449.9564733644633
NBEAP1	449.9564733644633
LOC100507053	-449.9564733644633
CREG2	-449.6839324916214
TRPV6	448.55645453957254
THBD	-448.7836351676144
PAK4	450.9875396276974
DANCR	449.6584811336061
FGF2	-447.21331062624495
SARM1	449.6729488807375
TCTA	448.68946373800947
APEH	450.5156894719199
BARX2	-446.88032191168634
MICALCL	-446.78209913963155
UBE2S	449.6839324916214
C1orf115	446.3078427636927
SLC45A3	446.22972164481246
DUOXA1	-445.96824032191955
VIPR1	445.89363143030084
GRHL3	-445.47247203619804
CDKN2B	-445.1721189511867
ACOX2	444.33713639257905
CTSA	-447.00992751059937
IQGAP1	-448.01313988792435
NELFCD	447.243563092514
PRAC2	443.7748637194667
PLP2	-443.8851441029259
LRRFIP1	-447.00992751059937
NPTXR	443.9445339803589
ALS2	-445.5341603713357
HNRNPA1P33	-442.92653597308066
SENP5	-445.3916297634722
ARHGAP5	-446.12267692788186
TGFBR1	-444.60185644366794
PLXNA2	-443.114142129025
MTAP	-445.105225598411
ARAP2	-442.5467039357391
SYNGR2	445.26121980386904
PARD6A	441.9658199302714
TIMM13	444.77560989074095
TSPAN15	442.05198152732095
PLPP1	443.5870406932909
SUN2	445.2515789349033
IRF2BPL	444.8755757356424
SEMA6A	441.56257934882666
TMEM125	442.1899933446911
DNAJC30	442.52498060398227
RAPGEFL1	-442.67253673807295
PXDC1	-440.87129408357833
SMURF1	-443.114142129025
FOSL1	-440.2111406855112
FBXW7	-441.539120407736
CYBRD1	-439.72051167249157
ROCK2	-442.52498060398227
TXNIP	443.3374963723545
KIRREL	-439.1665887700044
LAD1	-442.9054859975206
TAF1B	-439.10280175439595
EMP1	-438.70152893688095
SERPINB5	-438.5740823887355
FOXO1	-437.8070606085609
FOXQ1	-437.17518492438643
MCOLN3	-436.79178701387445
NEDD4L	439.4450769471057
TEX10	-438.0716346751385
KCNQ5	-435.95580712743674
VASH2	435.71499865762814
PACSIN1	435.71499865762814
DUOX2	-434.9582232423213
GPR39	-434.88205171867776
PAM	-435.7993772277019
IL1RAPL1	434.6731956832423
CYB561	437.9718239230818
EXOC2	-435.7158350279043
ADGRV1	434.1151631281482
GTF2F2	-435.7993772277019
BICD2	-437.406994068428
FLII	-437.8070606085609
CAMKK2	437.2141482468469
PLD1	-433.68565668071096
CACUL1	-435.7993772277019
GCC1	-435.6757368128041
RNF219.AS1	-433.03339402672634
CYBA	-432.02263941132423
USP24	-435.64841415400156
CCDC24	432.1133207118261
CCSER2	-433.3408547070702
C14orf169	-430.8660531567204
EIF5B	-434.47611397842877
HMGCS2	430.38749621620923
FRMD6	-430.4646470292102
DGKA	-430.76862475179576
SLC22A15	-429.57700450918713
CTSV	-430.50169095832484
SMC6	-430.51736168624086
NEDD4	-429.62049720902115
METTL8	-430.8660531567204
SHROOM2	430.40052692567986
HMGA2	-427.1485841979913
GPR158.AS1	427.00569154554074
CYP2U1	427.0991213907289
CLSTN3	429.6243881517745
USP31	-429.2195138946968
RIMKLA	425.9543079333532
U2SURP	-429.8073224462918
USE1	426.57925851140766
EPHB4	-429.2368672421
FST	-426.30293586908095
SPATA20	429.2368672421
CAB39L	427.40093611349425
TTC7A	-426.435805814181
DCBLD2	-425.89427205532286
REV1	-428.10528478605596
GUSB	427.9489499484009
DBNDD2	-424.960056530735
SPRY2	-424.11100845519593
NETO1	424.03490635569966
COX6A1	427.9489499484009
E2F7	-425.0954992506347
RNF128	-423.4906238987318
ROCK1	-426.63347044795296
TRMT6	-425.349719615402
COL4A6	-423.2708118230465
RASSF3	426.40602967513917
DCBLD1	-424.1973879875944
FGD6	-423.67522929018145
TNFSF15	423.4522409139304
HLA.E	-424.60647772431867
MAN2B1	425.73536874325333
FBXO25	424.11100845519593
SOBP	421.5034130292307
DPM1	-424.11100845519593
PLCB4	421.80982078783023
PADI1	-421.50583420960226
C2orf72	420.89872213074705
CISD3	424.14318371003594
SOD1	424.2554282624858
OSBPL11	-422.03529380016687
ARHGAP40	-419.98315261561913
RORC	419.8688373718401
TAX1BP1	-423.9375016888912
RAP2A	-421.50583420960226
ZBTB42	419.6410129593978
HEATR4	-418.6060331302177
NFE2L2	-421.50583420960226
AMMECR1	-420.6146873000602
SAMHD1	419.44494340321785
ANXA8L2	-417.77657160894125
PLXNA1	-421.50402622004424
GOLM1	421.3070652769461
GRHPR	420.60486240674805
FAM118A	419.7490252927415
KLF12	-416.8836314211901
KLK2	417.03579053294703
KHNYN	-420.6146873000602
LDOC1L	419.65014208273897
TUB	415.9655288367576
LOC284080	-415.70800598158263
CNTNAP3B	-415.70800598158263
SMG1	-419.6410129593978
JAKMIP1	414.7141489754713
CCDC85C	418.7515704221533
MMP11	414.53023037470643
HIST1H3D	414.5005249444846
LUZP1	-417.8657750411237
HSPA4	-418.8105368985503
JOSD1	-417.3005186389596
RHPN2	416.8836314211901
SLC16A10	413.1853786724144
CSPG5	413.1230380796587
PLK1	415.19958933189935
FRMD4B	-414.53023037470643
VCPIP1	-415.70800598158263
KRT27	-412.65363205594304
CXorf57	-412.77999031668764
MXD1	-413.84254152417446
AXIN2	412.0535262326559
PCDHB4	411.86519050958174
MAPK8IP2	411.6425051375608
RNF5P1	412.78964233620366
ATXN1	-413.55587729560034
GSC	411.2169382389007
DUSP5	-411.4974990012179
NAA15	-415.18185681776225
DAGLA	411.0904232840503
CYSTM1	-413.4629647214019
LYRM2	-413.4629647214019
PCYOX1L	412.9896071953973
THAP7	412.5075300713971
PEBP1	414.79834877840113
CAPN2	-414.6768059364176
OAZ2	413.58798569824984
KAZN	-411.5475205217948
RELN	410.31711168518024
CAB39	-413.8535565371516
SLC12A4	-411.49715679587257
TFF3	409.60195935694804
C15orf41	-409.7822751086522
TNFRSF25	-409.60195935694804
FOS	-409.13813614174506
PALLD	-412.72498734815565
CCDC110	408.5286316970255
HACL1	410.0061608088238
MSANTD3	-410.0957230764441
PLK3	-408.8171064253412
ADTRP	-408.1730374864913
ABHD11	409.7565010615048
CYB5A	410.25104748400986
RAB24	410.4537198407891
WWTR1	-409.3449881676292
SALL2	408.63274787834143
TNFRSF12A	-407.9581299007015
SH3BP4	-411.49715679587257
BCL2L2	-411.3100484850289
H2AFX	410.31711168518024
SPSB1	-407.9581299007015
CUL3	-411.1775878951517
BBS4	409.2414358593388
LITAF	-410.7925681727567
EXOC6B	-408.63274787834143
ZNF148	-410.3864583089611
CTBP1	410.5741048527394
TINAGL1	-407.20429999720915
CCNJL	-405.9326229116965
FLOT1	409.98499098671005
PPFIBP2	407.48225740340837
DMD	-405.49606204668606
KPNA1	-409.3782993186946
MAPKBP1	-408.59233652238083
MMP15	408.38283639621187
ELF1	-408.33794623272405
ARPC2	-409.4532463877437
C1orf95	404.7220520413706
MCTP1	-404.753149936059
BMX	404.47766152693134
ACBD3	-408.7824825353652
UPK3A	404.3814299212886
HOMER3	-407.8504387416125
POLR2I	407.49761309785526
PID1	-404.2311019592694
TMEM97	407.45377962215446
HES2	-404.8181624314175
RNF5	404.75316344579943
CEP350	-407.35155907245723
PPP1R14C	-403.2932570491221
CFH	-403.84016099728944
RAB15	404.2563807768631
TMEM121	402.3387709613513
GFOD1	-402.14009580352837
MED16	405.3121444139599
PITPNA	406.6185718326154
LCN2	-402.3068229357584
MAP1LC3B	-404.63163147579314
ADCK2	404.1314172521496
ZNF652	404.75316344579943
VTI1A	-403.48186987205446
LRP3	403.84966455132377
RHBDD3	403.12131717689596
PAX1	400.33586509572496
RAI14	-404.23986872636675
ZFP69	-399.96429865616483
AMOTL2	-402.52301237171713
RICTOR	-403.27254307002545
SLC44A4	400.4434007813385
RNF144A	399.96429865616483
TMEM9	403.5882698255182
MIR1282	403.0089535023896
C3orf18	400.52971375896055
CMIP	-403.5762893010261
2005-09-01	399.7049353231372
SOWAHC	-401.0150448866768
EPHA10	398.72126371301766
PPIC	-398.9447132677499
LRRC8A	-402.5454335515377
ARL6IP6	-399.6050587544323
FGFBP1	-398.543350202579
PSMD5	-399.6063366718223
SLC37A2	-398.543350202579
CNPY2	400.7410348978872
PARP4	-400.74116674382105
VSNL1	-396.41969825755996
TMOD3	-399.96429865616483
ZNF281	-399.42355725054136
ECHDC1	-396.41969825755996
CAMSAP2	-400.10075884606755
ATXN1L	-399.5986519154474
RCN3	395.0124983610333
NONO	400.1505123996511
RAB6B	395.2342786556343
MAP3K7	-397.8180359555852
TEP1	-397.77394483019003
PRICKLE1	-394.55967241086995
AMY2B	-394.14176580177286
VASH1	395.08796399333227
FAM47E	393.94395336583386
RIN2	-397.15952798493646
SOD3	393.5830404775843
WDFY2	-395.3995557451008
TSR1	-398.3888290314274
ABHD14A	393.9796962411703
SYT8	-393.5651107110824
CCDC78	394.7993429260641
SIK1	-395.72841145536216
LOC100130417	392.46466845238615
P4HA2	-394.9497689616112
CD320	394.4145288169933
SLC7A6OS	-393.9323684783773
LOC145837	392.0857329585584
ZMYM1	-393.43053273087355
CACNA2D2	391.5893727712342
S100A13	-393.975449301532
ALDH1A3	-396.1375115443037
SEPT5.GP1BB	392.4797113442004
ACSL4	-392.78856536926895
RAC3	393.93316785477975
TRAF4	395.4359720146894
ANK3	394.5392555814536
PEBP4	390.7214175534289
CBLC	-393.0496815935498
TMEM106C	394.83897763574936
PRKD3	-393.739613021026
NPRL2	393.39784391570794
MTIF2	-394.14176580177286
SLC26A7	-390.2941920192342
SMURF2	-393.8814492907593
SOD2	-394.0233863672511
ARHGAP21	-394.9400663878484
CDK7	-393.5651107110824
BBX	-394.97979559136746
RTN3	395.01152856525977
AIFM2	-391.1190154737768
JMJD8	394.4145288169933
ACAT1	393.5651107110824
CECR2	389.8627584464068
DSE	-390.0681669097369
SYS1.DBNDD2	-391.5033140417713
HSPH1	-393.8858097056252
ARNTL	-390.5809361092354
MBNL1	-393.5651107110824
ADI1	392.19897760147023
SLC7A6	-392.46924285606786
LIFR	390.1137330296572
STRA13	391.31422027196044
PITX1	-391.5993368232573
NEAT1	393.5651107110824
C20orf96	389.64565620562774
SLITRK6	-388.41538090083594
GREB1	389.14568837668526
TP53INP1	391.5893727712342
RADIL	387.42168147318876
KCND3	387.5465368207857
BIN1	389.3940348172311
ANXA4	-390.7214175534289
GTPBP4	-391.62284826802875
ARVCF	389.64565620562774
PDPR	-390.2218696892993
CD55	-388.1445803721157
ACAP2	-390.58652581770286
KIFC3	-386.78410495232106
ZNF862	389.79401340411687
CYB5D2	387.8677370359645
POLR2F	389.33106353081627
PAK6	-386.4466485166002
JAKMIP3	385.49386742573745
POMGNT1	390.0489562895135
MDFIC	-385.62921386341594
VDR	-388.05582121502914
PARD3B	385.2904040790282
TRIP12	-390.0207440485189
FEV	384.68585522683526
MT2A	-388.8958346135427
FER	-385.7049507771992
SERINC2	-389.40605115749963
GUCY1A1	384.6170955965238
NOL10	-387.4982700273596
C16orf13	387.5465368207857
RBM47	388.1775843192847
PI4K2A	-387.44357018496936
ZBTB11	-387.54378797576
OSBPL6	-383.8405555483488
RABGAP1L	-385.7274159452088
EFEMP1	-384.034962857452
MALAT1	388.41538090083594
RIC3	382.8932626715064
SLF2	-385.38864143827277
DSC3	-385.04508147733924
PTRHD1	384.04327570166356
ZNF469	-382.83495121586037
S100A6	-383.1691691528868
RNASEH1	-385.1317775787925
EMP2	-387.28467130038905
SFXN2	383.9462411496328
MFSD14B	-386.1928704076612
MLST8	386.1035807745757
CCDC82	-382.0410519790538
GLRX3	-385.4772390397403
CCDC93	-385.94772220174576
LPIN2	384.79622075493023
PALB2	-384.0935732627187
HBS1L	-385.8417508564998
CHST15	-381.78979575641404
C15orf38.AP3S2	385.7049507771992
TGOLN2	-385.9578768949563
PLCH1	380.5644781435598
DIAPH2	-382.45143436365
CDCA3	381.5893696101049
LURAP1	-380.5644781435598
TMCC1	-383.885678764588
GREB1L	380.06210632168796
FBXO17	-379.9643718399124
AMIGO2	-380.34732269365924
TMEM141	383.4978790928815
DNAJC13	-383.8405555483488
ANO6	-383.24996247258434
KDSR	-382.42240792533295
BAIAP3	380.59777672055986
CCDC152	379.1760237128185
PLEKHA1	-381.3072875242512
C5orf51	-381.5048612365951
POLR2L	383.01186519693294
ERCC5	-382.2669584953224
SERPINB8	-378.4005001709037
PHLDA1	-377.95139844092466
NRG1	-377.47127428806607
BAG3	-381.3439725581321
NDUFB11	380.67694928959213
RIN3	-376.61347040044694
FLJ20021	376.4935905194668
BASP1	-376.61347040044694
ERAP1	-380.21484412138875
PIGP	377.47127428806607
ZRANB2	-380.59777672055986
SDR16C5	-375.67634556217683
CDH26	376.07180298232635
MXRA5	-376.4027032659405
ESPN	-376.2339077169423
TTC22	-375.5952660298377
PHACTR2	-378.272027000152
FLJ46257	375.07902877974493
KRT15	-376.61347040044694
B4GAT1	376.5064221129796
ATPAF1	379.13719937783236
SPRED1	-376.1642383905373
RARG	-378.18547178007884
ASRGL1	374.93915531422874
BMP1	-376.61347040044694
FAM83D	376.61347040044694
VPS52	378.8947719888467
RIN1	-374.7502932011943
ZNF562	-378.1417388614814
HOXA7	-374.6408541796398
PCBD1	377.13888361635674
PLEC	-379.3593520673739
USB1	-376.17606080792893
RBM27	-377.97384750938147
CYC1	378.31622927072607
PTPRJ	374.5702848794891
LYPD1	-373.27073013511506
VPS4B	-377.0077442140927
POLR3H	377.8563128981423
MIR4426	-377.39477525557004
BLOC1S2	-375.4352662517032
CLIP1	-377.95139844092466
NIPSNAP1	377.53997790634446
HBEGF	-375.07902877974493
KLHDC9	372.37581832899184
GATA3	-372.9382276721296
UBLCP1	-374.77576705223044
SPTAN1	-377.7231760846868
ZFP36	-375.00269747168835
SUGT1	-373.81234666405976
DIRAS1	372.2335192347563
PIBF1	-372.40141910759485
SNRPN	376.14654850773485
CHD9	-376.33551727381416
SNURF	376.0702362133307
PPP2R2C	373.7416570838503
COTL1	-376.0778341832412
HLA.DMB	372.40141910759485
RPS6KA3	-375.4884274494659
USP22	376.61347040044694
NALCN	-370.61081211543274
FAM135A	-373.3307602227476
MAPK8IP1	371.49126564115124
SNX22	375.798701642436
GNAZ	370.3034402909442
CDKN1B	373.3307602227476
TRIM7	-371.9253014704276
RIF1	-374.8855147671231
TMTC4	372.5430978948939
FAM174B	370.28023950109866
EMC9	371.3407123778348
NRP2	-370.5826977488851
LINC00152	-369.62415113963164
SPRR2D	-369.75305066518365
CUEDC2	373.610118533933
PYCR3	371.86120913612217
BRD7	-373.9658985716769
LOC100505839	-369.0934765100388
EFNB1	-371.8983468392634
CXXC5	369.5437390713298
TMEM63C	370.3402595181565
STK4	-373.61917491885026
PTPRZ1	-369.5010156416877
KCNC3	368.64900052800397
NTF4	-368.92300466627523
BABAM1	373.06847434472417
KIAA0040	-370.61081211543274
FAM98A	-372.9345225611741
DHPS	372.8396311234535
MDH2	373.7034613336784
MST1R	-369.11891549150926
FAM222A.AS1	367.8158788019912
RLF	-372.23951748578236
PSMD3	373.23802923840776
FGD1	-369.52479278257357
GATA2	368.69674667997145
GNG12	-372.3559047286534
MACC1	-368.2914325720287
CARTPT	366.670970482574
NECAB3	369.2496837007734
PARP14	-369.5063170228575
COL6A2	368.3364827388634
NR3C2	366.65044815892566
CYP2S1	-367.0730564602868
RASGRF2	-366.8756226666245
PATZ1	370.6261774155928
BEX1	366.69055482223723
CABLES1	367.6537327433516
CHDH	367.4425613876065
MED29	371.03147429656747
NDUFA13	371.28243495812825
ZCCHC24	366.37178479221916
TRIM36	366.02292411889186
TPD52	371.03454214733347
RASD1	365.52983691825176
ZNF532	-370.72895982164437
MSH6	-370.3034402909442
2010-09-01	-369.1588801636937
OR51E1	365.2860675787864
RPTN	-364.65784308409945
MOCS1	365.80767421714376
C11orf52	364.5650120614654
NUDT8	365.36601975771475
SRMS	364.3921928639913
HOXB4	-364.2699008053178
POLH	-369.1860380738764
LOC100131320	364.1322299066794
RHBDF2	-366.5715987747028
ENPP3	363.55392357806056
SV2A	-363.25901914589986
AKR1A1	367.837258246827
MCF2L.AS1	363.0321013169747
CELSR2	-368.38384213819586
TESC	363.4553170217514
CBS	368.27201883652634
PIK3CA	-364.3533526814791
DDC	363.0321013169747
RNF217	-362.70709088892784
LLPH	-364.66322318893015
NOP58	-367.07989447898376
RAP2C	-364.4761583947422
PDHB	366.09138966180154
LRIF1	-364.5619851799986
DDX3X	-367.3913348895283
C2orf74	-361.8495125780044
FASTK	365.80767421714376
COBL	362.42315939966034
PDXK	-366.83417291505714
ADRB2	363.3183877904786
CDKN2C	361.0080065148304
C9orf152	361.23761277438314
HIST1H2AI	360.3735251577536
RNGTT	-363.5564403475863
GPS1	365.30033657223987
NAP1L2	359.44676212744235
REEP6	360.23426835805026
DYNLRB1	364.30167444701385
PUM3	-363.02328581716347
CHD1	-364.0283261040665
AMD1	364.6271807733232
MGC45800	-359.11313719988675
ADH6	-358.5512552190802
MYO1B	-363.79396100001367
YWHAH	-363.5127779130775
BCL11B	-359.0400526348017
ADGRG1	-363.49466826727
WDR36	-362.285493361602
B3GALT6	361.8205800452823
CACNA1D	358.0447017675875
ZCCHC6	-362.0722077054418
TANK	-359.6969358950327
RGAG4	356.51856830352784
HOXC12	356.31578175062685
TSPYL5	-357.07622430679146
SHB	-360.31167594695324
SORCS2	-356.800595130778
MYO10	-362.07813041911095
RGS11	356.62629436256555
PDE5A	-356.31578175062685
PKIG	357.79078772144516
KLF15	355.7835493506626
SLC44A1	-360.79328942132855
RUVBL1	360.71358008871783
RIMS4	355.4300972064596
CASK	-359.73843484921593
AKT1	360.41482600531094
CAMK2B	355.6244066370748
FHDC1	357.70887492984787
IL17RB	355.8008096861789
STEAP2	357.70248634826714
ALPK1	-356.8834762963338
MARK3	-359.6300523650944
CDCP1	-359.1360295211548
CGB7	-353.7231893372116
DKK1	-354.69001924584546
NRDC	-359.0400526348017
EEPD1	353.569362555701
ICE1	-358.44996190807444
CCDC136	353.3671357417252
SMOC1	-353.5227622605636
2007-09-01	-357.49972268290117
RBCK1	-358.2988730640087
NOTCH1	-357.3326913069253
KCMF1	-357.35404567025364
PPARG	-353.13933579085653
GPC1	-356.9145682062191
APPL2	356.800595130778
MRPL49	356.7737954941333
TEX264	355.4300972064596
MAP3K6	-355.09291959608004
C2CD2L	354.36690354543987
FAM69B	354.18157824166974
HSPB2.C11orf52	351.2795841152539
OGFOD3	355.44970275788495
LZTR1	355.7957897177355
PRDM4	-355.51686576409634
YWHAB	-356.8686143583378
FAM83A	-351.5463284696528
LPCAT3	354.9849462818466
SNORA10	351.5679185509694
MCCC1	355.17685743123525
SI	350.83960537104247
FBXO45	-354.22426735034253
POLL	353.97254422109165
LOC283335	352.2783572549165
DNTTIP2	-354.9389755224845
MAP3K12	353.80756884512846
IGSF3	-355.0613322614346
THRB	354.0721172615195
FAM86C2P	349.975444739011
PTPN2	-353.64959025319257
HIST1H2AH	349.3214205147257
JAK1	-353.4016031614968
GRHL1	-353.1275879090466
RPE	-352.80926519705395
DHX33	-353.99644590068226
DLG1	-354.4054146934309
ARMCX1	-349.1112638267012
ASB1	-354.00899940530974
IVNS1ABP	-353.45138732124207
HLA.DPA1	348.20350267449464
MYH14	353.62852482882556
SEMA4A	351.37313195945245
MEF2A	-353.45953330062736
CACFD1	350.3436592767769
KCNT2	-347.48889217355185
CS	353.8684986408004
DCLK2	347.5199369597229
GPCPD1	-352.2485302324229
EGFL7	349.8125884656974
TBCD	352.6673276296916
GSTO2	-348.40447856351085
SQLE	-352.30256545688155
PCCB	351.6248804162558
ZAK	-350.8859834339693
POGK	-351.59567204794723
PTPN11	-352.27312875272185
PSEN2	348.3126658713338
HNRNPAB	-352.0065787196663
DAB2IP	-351.43537619905044
DDR1	-352.01748470828977
C3orf14	-345.9260353213086
DMKN	-346.39956349192016
C12orf57	349.43889827938415
LGI2	345.08649276531037
ZBTB4	-350.44511081664723
MTRF1L	-348.9686623234512
BAG5	-350.13266320692827
PRSS12	-345.53526845579034
PPP4R3B	-350.19914625668326
ECHDC2	348.63032231279027
TCF4	-345.0881745498921
SDF4	350.5742489813183
HES1	-346.18859863003183
DTD1	-349.07091123520104
MSANTD4	-347.44673165597715
ATL2	-348.5925456213216
C1orf168	343.9686582213368
KCNQ1	344.7293648040246
CHST11	-344.6241565285004
SERF2	350.1413609509791
KLHL4	-343.7372838091175
LRRC20	346.5681452939564
STARD10	347.6317702553798
SERF2.C15ORF63	349.425096001477
CD68	-345.2562590277307
SORBS1	342.8674974677391
STAM	-347.43880986063505
GPX8	-344.79428283547696
PSMD8	348.85114138964667
CCDC117	346.09499020144796
CDC42EP1	-345.9070761530299
CLCN4	342.9166452581983
ICT1	345.6267486062796
DDX21	-348.7825661160906
NDUFA2	346.41194682625616
MZT2B	346.440425704997
CDYL	-346.48530403725556
PCDH7	-343.01084853889176
MTSS1	-343.52926223407485
INPP5J	341.6798336884565
ADHFE1	-340.8247161713829
EXOC8	-344.02592001991945
CNKSR2	340.84517428171046
LAMC2	-342.7296798662781
SHMT2	346.63863055380864
MAATS1	340.17505952456196
PSMD12	-345.4846006961929
HAUS6	-345.2690347842747
EFCAB12	339.97759107477964
SLC24A5	339.7204260831521
SLC25A28	-342.9421434716537
ANKIB1	-345.3029809040868
HPSE	-339.7295792207434
CACNA1H	340.4163659515383
LDLR	-345.2787920349553
FAM198B	339.91852868290164
IFNE	-339.30287796261655
PKNOX2	339.27716949570606
GAL	339.6971038468848
ABCC3	-339.7028112434275
CERK	-342.12471814990533
WDR75	-343.37762845567147
ARHGAP33	339.0225728337441
EEF1A2	343.61561961727483
SLC22A11	337.97125418139547
RNH1	-343.8829671976657
FAM20B	-343.42670834197554
MAN2A1	-340.84517428171046
SOX7	-339.5555639688673
ENHO	337.7742823888465
POMGNT2	341.17488538746676
GJC1	-340.8369913712346
CDK5	339.7810923518555
MLKL	-338.2181089564333
ABHD8	340.31931378260765
MVD	-340.9129085718697
IL18	-338.40413344438275
MFN2	-343.6826950488189
TRAF6	-340.26428116139726
IGF2BP2	-338.83669552353325
THSD4	-339.6415068016756
SULF1	-338.34794060627326
TREX1	340.26428116139726
NDRG3	341.9071256683702
SDC2	337.2504201411255
CHUK	-339.91852868290164
EPOR	337.78227200941984
UBXN2A	-338.59808292407865
LOC100505876	-341.44106348705236
CECR5	341.24026605302726
HDHD3	338.6228220245828
CALM3	342.4057905050154
ZNF185	-339.1236019900109
SYNGR1	338.0968181750291
PDGFRL	335.3643588320068
AMACR	337.9253333226758
HIF1A	-341.9103928465808
KLF7	-339.5331879482146
RASAL2	-339.78683742160547
TPM4	-341.5792753002936
SH3BP1	-339.29112481944173
ERLIN1	-339.9179517859778
CCS	338.40413344438275
TIPARP	-336.5178233591457
PPFIA3	337.065912768113
ZYX	-340.0752953330781
TOM1	337.97125418139547
FRY	334.65557837971795
ST7.OT3	334.41673822332996
RRP1B	-339.6376529648057
NDUFS4	-337.5302386863739
ESRG	-335.6439011816272
GTF3C3	-338.40413344438275
MCMBP	-338.86091969575574
GAN	-334.2275354309007
ELF5	331.85169469532104
CEBPD	-334.9512788994502
MFNG	-332.3760058573118
MLPH	336.29122194963605
MAP7D3	-334.6041317704244
HAUS2	-335.15573567536
OAT	-334.67185417775863
ATP2B1	-337.6156912281039
GPR160	332.02506192611276
PTGFR	332.1322872680713
DACT1	-331.77493380290343
KIAA2022	330.95480742609107
APH1B	332.9254402594767
GCHFR	330.98707227910035
PIGS	336.4505470701517
ACADS	331.36050607422715
SLC4A7	-335.9508841303933
PRR15L	331.05857365857685
ADAMTS15	-330.7280267908374
BZRAP1	330.47650081879044
KRT80	-330.97757325094966
CLMN	-333.8397325962435
CTSF	332.99357077943336
PDZRN3	330.2101463729375
MIB1	-334.9512788994502
ZBTB10	333.55890198787426
KCNQ4	329.1061042797312
FLJ35946	329.1061042797312
PHGR1	329.1061042797312
LOC100287314	-329.61740785557
IL17RC	332.3089339348513
GPR68	-329.2875600095289
KRT6B	-330.18133022254693
PRAC1	329.1061042797312
ZNF217	334.6041317704244
BDKRB1	-328.6617904403874
APP	-335.0504605468001
RAB19	327.9149660924333
STEAP3	-332.47761602129367
USP25	-332.95729014101227
PAPPA2	-328.6187674563146
MFAP2	-328.8298557241314
SH3GLB1	-333.06703251464626
PTGFRN	-333.6200949472522
SMOC2	328.37063312194863
NIN	-333.3128978825947
IDH2	332.07303614115585
PRKCDBP	-327.6192710907827
ECH1	333.52220399230987
GRAMD2	-328.161981663593
TFDP1	-333.0885405086002
SLC39A7	333.4556272437975
HIST1H2BC	328.0343350824121
IPW	328.88597355620135
PRKCD	332.3978033262139
CLUL1	326.72425313207134
OSTF1	-330.0233063707401
GAL3ST4	-327.5147982338089
TENM4	-327.4969562642168
CDON	329.2875600095289
MOK	-328.2510700488973
IMPDH2	333.086914996259
RALGPS2	-329.2875600095289
C1R	327.5491175959385
NTN4	-327.9395378251702
TUT1	330.97596892925714
ARTN	-327.49442204672795
SOCS4	-330.67837624385703
CEP170	-331.2919632324948
ADARB2	326.522854049589
JUP	-332.3416231486058
BAX	-329.9319168497075
PDE3B	325.97372428275
MSANTD3.TMEFF1	-327.37551348279334
DUSP10	-326.82878558180505
TEX19	324.9220136403148
TLE3	331.3395198998177
SLC12A6	-330.04325359244365
HES6	326.70964730834226
VWDE	-325.64154277996016
COA4	330.1756521290762
ZNHIT2	326.88967214300084
DDIT4	-331.36050607422715
MAPKAPK2	-330.2486506870494
GGNBP2	-330.67837624385703
HNRNPL	331.17143411137823
PPIP5K2	-329.3532817871408
HIST1H2AD	324.5265802427424
SPRR3	-326.13083818298236
BCO2	-324.83754396159185
PDGFA	-328.4912282415775
EIF2S2	-330.8905088250119
PTMS	330.70231224083096
CWF19L1	-327.67062893944967
SORD	329.9319168497075
ARHGAP25	-324.6177075973984
LOC100128675	324.98717807221595
CTNNA1	-330.7280267908374
ZNF638	-330.0981218515238
MB21D1	-325.3705086398923
ZNF711	-323.9396721429398
ACBD6	-328.1289652725846
SLC20A1	-328.7702609405592
OPA1	-328.9859750897412
SLC22A17	324.4948383339495
WBSCR27	322.9582610710187
TSC22D2	-327.0137529813383
CHCHD2	329.1061042797312
ATAD1	-327.7686411904655
LRRC59	-329.1061042797312
ATP13A3	-328.88597355620135
PPIB	329.26134611847124
ERC1	-328.5276068251461
UNC5B.AS1	-322.208338160978
MARC1	325.6917102416777
PLAU	-324.2045478473668
ARHGAP23	-323.2324216234624
ARL4D	-322.96655110665534
HIST1H2AJ	321.9108200245457
TKFC	326.4555426787
KLK8	-323.41799149572387
NME1	327.767866057973
SLC25A45	323.7715458897798
RAMP1	322.94263209197646
ITGA6	-328.10845611835157
OFD1	-325.4437274560091
FBXO30	-324.6927648626462
SMPDL3A	322.8364809676817
MINK1	-327.6192710907827
SOX2	-321.5759741240447
OPN3	-321.66710412308674
RBAK	-325.4437274560091
SNORD32A	321.13724744636903
DGCR6L	321.3849909198027
CRIM1	-324.27502485410787
HADH	324.8713497867336
KBTBD11	321.7719277465567
C1QTNF3.AMACR	322.6427539324075
LGALS1	-322.58797806025876
CCDC109B	-320.93234024840734
RGL2	326.3055474943027
TGFBI	-321.8935255289304
CES2	-325.86683375400236
BEND6	-319.7864971560564
DOCK5	-324.79261610205475
ZBTB6	-323.31692718873455
MFSD6L	319.5297781302182
ZFHX3	325.5825919367269
ESR1	-319.48013578850885
NT5M	319.4849306237923
ZNF23	-321.2952138642473
ATP5MG	325.3435874501981
HIST1H2BO	319.5297781302182
PTPRK	-324.4379955274826
SLC1A3	-320.36068356147007
SLC43A1	319.7567667061527
PTAR1	-324.39330947446086
MIR22HG	-321.0466098243941
EPHX1	323.81661829463263
SNX30	-322.6937257128275
FRMPD1	318.7562555769208
YPEL2	320.2028884048831
EIF5A2	-319.32993386370515
FOXRED1	322.6185080837595
TMX2	324.3111337572501
MNAT1	-321.23539814446156
NSF	323.08868723787396
UBN1	-323.8305484767787
FGFR1OP2	-319.91119420792705
NCKAP1	-324.1306065262976
CASP1	-318.1729071539776
SGK1	-318.3636502462624
WDR43	-323.71077509651457
RELL1	-319.6494585059016
FGFR2	-319.00188026045777
LRRC31	316.65058289710606
SBDS	-322.58797806025876
AFMID	320.86282989400604
ASPHD1	319.7567667061527
SPTLC1	-322.6517120350306
KAT2B	318.5642274272963
MRPL37	322.42682159000316
PFKFB2	-321.23539814446156
TUBA1B	322.6113065525613
DMTF1	-321.7286974709791
FLJ46906	-316.54133177011
LINC00853	315.55927723840006
TXNRD1	322.6302307446366
B4GALT3	320.7414556743672
ELP6	319.5297781302182
UNC5C	315.35260979938363
OSMR	-319.26422169565905
PNPLA3	-316.65058289710606
PHF12	321.7141457287244
PDE9A	316.0250237753483
RAC2	-316.36514801911056
PCED1B	-315.59246681650615
EML1	315.76300047704086
USP16	-320.3779742062717
TMED4	320.70734263391273
BTD	316.9246606731531
CWC22	-319.13270590888555
FLJ22184	316.65058289710606
DNAJB4	-315.619059819519
ERP29	321.2912511281187
ASXL2	-320.407913475374
GPX4	320.77321367784646
CASP8	-316.65731866244266
CACHD1	-313.8956652909091
USP8	-319.6953974260955
ARHGEF25	314.36692904264527
EEFSEC	317.37320762208674
TRAM2	-317.47068289692027
CDK4	319.2657805718701
GTF2H1	-318.3636502462624
STX6	-318.4469562168885
KIAA1671	-318.7562555769208
KPNA6	-318.8167242730541
TMEM156	-312.5859105916308
BIRC5	316.0233996637664
CCNYL1	-314.6636739139284
EGFR	-318.5697883443901
RFX7	-317.87765352554675
FAM210A	-315.8837418379864
DICER1	-317.87765352554675
GGT1	312.7909789758366
YOD1	-315.26091539267844
SSR4P1	311.301485362882
RAB36	313.3379757272814
FOXC2	-311.31453060045
GP1BB	311.28971608164824
FAM129A	-316.84224988437614
SERPINF1	-311.7438479697576
NUP210	314.816103374144
MADD	317.0546394325628
PDLIM7	-316.19916790352585
ZBTB22	315.33611557341965
TBX3	315.4878899084483
XPO4	-315.4878899084483
MST4	-314.58837346091184
IDH3G	315.84845599376314
FIBIN	-310.5127168963329
ZNF600	-310.80637452997684
FANCL	-312.5846653268656
PAM16	312.63157155781687
LPCAT1	315.76300047704086
LRRC16B	309.2627314792879
KLC1	-315.59240980397055
MR1	-313.08170044305837
BRF1	314.3217283172758
FOLH1B	308.2269991373733
RAB22A	-313.7123584340752
FNDC3B	-313.9019118057849
ZBTB16	309.34795410295754
RBMS1	-309.22745704256783
DNAJC2	-312.4768911771417
SPOCD1	-307.9997164848172
KBTBD7	309.83424811300335
FAM206A	-312.0938765225472
LINC00161	307.316411462845
ARL2	312.8313464526709
TMC7	-308.2593921224444
RSL1D1	-314.0628032775054
SPRR2A	-306.79616230584605
VWA1	310.9766356265633
MED4	-310.84567292658994
LCN12	306.42541399619245
LPP.AS2	306.7753647637448
ATP6AP1	313.0782557620292
MGST2	309.6230576983898
RAB23	-309.3652160512023
RNF152	-306.69088038501553
PHB2	313.0782557620292
FAM83G	-310.4195783099294
TES	-312.4673937380438
ERGIC3	312.67061182009024
CCDC6	-311.7705100873177
PDXDC1	312.13216338217444
TCEA2	308.8252076688318
COLCA1	307.34163862007824
ZNF292	-310.6178044925058
MIR3614	-305.0469143120642
CRACR2B	306.42227696305997
PRPF18	-308.62722800432624
CANT1	311.33822194010884
C9orf3	-308.4787679587465
IRX2	-307.2576425966906
RHOBTB2	-309.3075792459516
FARSA	310.7419786044977
CTF1	-304.61257202856456
POLR3G	-305.1563806793407
INMT.FAM188B	304.2559087347635
NDUFB7	309.8050008084824
ZC3H12C	-306.79616230584605
ABCC8	304.52289335155024
EXOC7	310.6956394076617
MYH3	-304.4607713902354
NAA50	-310.6454893161058
OTULIN	-309.31543911568224
DYRK2	-307.9748909873074
RBM24	304.2513454420748
MAPK12	308.4995547765833
CARM1	-309.3331293952772
ZNF320	308.3734573271187
TINCR	-304.52289335155024
FRAT2	306.4399138161256
DCAF4	-306.02546281084363
MLEC	309.96042460025643
CTSC	-305.5601664751358
ITGB7	-303.38155977885685
PSRC1	305.67523185996026
WNK2	307.3768230927282
COMT	309.4172192053748
MLK7.AS1	-303.7510776005319
B3GNT3	-304.2297864443982
FAM214B	-307.3863411963422
MED10	-306.4676748159065
ING4	306.6882648236662
ACTN4	-309.86301296488716
KIF2A	-308.62722800432624
CUTA	308.45343475052243
SGSM3	308.62722800432624
PKN2	-308.3734573271187
SECTM1	304.0236222539703
CTPS2	306.4592351604225
MIR614	-302.13360872700645
RFTN1	-303.1497450958523
SLC30A1	-304.6874098277911
ARHGEF28	-304.0052797368612
SSR4	308.00405134533224
DGCR6	301.5058401991827
MRPL12	307.66446601285077
KCTD12	-303.0209724902689
SP140L	-302.1853708805836
NPC2	-307.3147406622769
CARD14	302.9663618214858
PCSK6	303.4802557515082
LTBP1	-304.2559087347635
ROMO1	305.7508109500179
OTUD4	-307.05361008531645
NAP1L3	300.5136465373828
MYO1D	-307.3575398655968
LY6D	-300.9745014022513
MRPL38	306.1078766049173
KIAA0754	-305.15223359983855
NMNAT1	-304.3096477249752
TPRXL	-300.25523013233504
SMARCD2	306.79616230584605
TPD52L1	-305.41738976186844
TANC1	307.09379158184515
FAM188B	300.25523013233504
BTN2A2	303.38155977885685
CHMP1A	-305.67523185996026
ZSCAN29	-304.8961111681252
UCN2	-301.2060002959604
SSFA2	-305.67523185996026
IER5L	-301.4392184126027
HIST1H4H	300.85517523433674
FTSJ1	-304.71936339258
HIST2H2AB	298.8378332151703
VPS26A	-304.47425513911844
KLHL22	302.9663618214858
DPY19L1	-300.9869284535626
SPDEF	299.26629075620343
AVEN	-300.3124176963423
XRCC4	-299.1934330069931
CEBPA	301.42721364410613
PROS1	-299.09271534916564
DIAPH1	-305.29442720096756
HACD1	-298.92519868169956
MYO6	304.99879717576925
CASC3	304.633101812861
CNTNAP3	-298.30939834286227
GMPS	-304.06738856215435
GEN1	-300.4775919577768
IL17RE	-298.0399133333559
TLE4	-298.20344940281836
SLC19A2	301.2807516265731
FAM208B	-304.2513454420748
SERPINE2	-299.2450044893421
TIMM8B	302.2296079384818
SMIM15	-302.2389871602827
SHROOM1	300.9943771791136
RNU11	297.1966341022018
RIOK1	-301.0295931234335
NOA1	302.6632843237052
EDEM1	-303.32473003231985
CFAP36	-301.469558071228
TMEM25	301.22040570822435
TIGD3	296.32958959763045
TRABD2A	-297.52037519451625
ATP5MF	302.8871929800046
KIF1C	-303.2202224966945
UXS1	-300.7886372397717
VPS51	302.1832677385793
HIST1H2BJ	296.0405298659908
KIF13A	-301.48162874506073
SLC25A24	-300.3037557357215
SH3RF2	-296.8472882544746
HABP4	-298.32362335616216
JRKL	-298.99882917522996
DNAL4	298.9434706841539
RSU1	-299.7273085229317
PFDN2	-301.31906981139184
SEPP1	296.39298331917007
FILIP1L	-296.0581013605325
PLCG2	-295.1764298350479
PER1	-299.80243138483826
FAM166A	300.2811611005577
SCARF2	295.26237834269176
MYH11	-295.18528570418385
CDSN	-295.102761650675
HIST1H2BK	299.80243138483826
CENPU	298.5069662573795
NCOA3	-300.78123307811757
ATP8B2	-299.53847974676387
POP7	298.214413909566
UBASH3B	-295.227261082193
MIA3	301.0808052874245
APCDD1L	-293.92157702321384
SNHG12	-297.3585430707891
SBDSP1	-296.68733243012446
DAP	299.90388379428657
PRKAB2	-298.4536184459183
S100A4	-293.32637279295966
CERS1	295.0178284386729
NDUFAF3	298.4636647721375
AATK	293.97717782954123
ATRNL1	293.02211574707394
TMEM43	-299.5395811846867
CHCHD10	299.2965449630821
NDEL1	-298.64547070312716
TGFBR2	-294.08955641550983
DEAF1	298.220504144816
TECPR1	297.5865956263284
SNRPB2	-297.78209442326886
SLC45A1	292.43806899614214
BFSP1	-292.6658488619676
SAMD9	-293.4146736060621
SCAND1	296.20323465252613
ADAMTSL5	-292.47417929155876
PCDHB8	292.2288591740339
SMKR1	291.89324478768617
HOOK3	-297.7019069219234
TAX1BP3	-297.09635358431774
MAP4K4	-298.891469792112
LOC100130275	-291.85465336836614
MYH10	298.7726996483118
FBXW2	-298.4221973127079
GPC3	291.36950410507205
HECA	-295.7804346309398
SETBP1	294.53798081560103
SLC7A2	292.3032989650147
MFGE8	-296.68733243012446
PNPT1	-297.0987658766874
FYTTD1	-297.8833607048927
DESI2	-296.10918738027243
PARP8	-295.47485163896044
ABCC2	-291.2811185227563
TFG	-297.7874434335631
TRMT2A	296.8232976953218
SGTB	-294.5504771055206
UNC119B	297.09635358431774
SNCA	-291.3826736163012
TOR1AIP2	-297.09635358431774
FAM189A1	290.37272534891594
KIAA1841	-291.6059781897669
LOC728392	-290.8280862684422
TMEM54	296.4566385649785
ZNF610	290.3553940971794
TNFRSF10A	-293.8085882941043
PRR14L	-296.0029994442975
SH3TC1	-293.59197515088994
SAC3D1	293.32637279295966
S100A8	-290.9845485373633
FAM212A	-290.0006820367066
TMEFF2	290.7419890574731
DLG3	295.09503960983244
SRPK1	-295.7682140874693
CFD	289.6620276222501
ERBB2IP	-295.5273044477407
ALPK3	289.6620276222501
KLHDC3	295.03889945153
TYRP1	-288.43388846943424
PERP	-295.00108716317567
RPPH1	292.5867602385558
EMP3	-288.94942742481163
ZFP91	-295.0122376983455
RNPC3	-290.62203201003217
CCDC50	-294.16898384176926
YAP1	-294.7249931407764
NCR3LG1	-290.85275049271434
SPR	291.2088812554168
SLMAP	-294.00379063451373
MRPL47	-291.9175385986124
NEMF	-293.24215404073334
SLC52A3	287.8658650745905
PPP1R12A	-294.00379063451373
B4GALNT1	287.6529833573684
SPOPL	-291.4071272840132
DUSP22	-288.8706825649858
PLA2G16	287.6529833573684
RMND1	-290.3247509910943
NDUFB4	293.1569891250192
TLCD2	-290.78698488900517
SLC37A1	289.02946401043664
KRT9	-287.2205385978235
JARID2	-292.6708577128482
ERO1B	288.1174919753846
EIF3A	-293.62847355702735
LOC283174	286.7440075797723
STX19	285.7814466428626
KPNA4	-292.7399807459208
MGEA5	-293.08041311317544
PANK4	291.10072992508015
HSBP1L1	289.7311013544385
MED6	-288.9367158763714
C4orf48	287.45405816634053
COQ7	289.4967351355655
TTPAL	-290.5750593665016
MOSPD3	288.0265657715653
IKBIP	-287.0859605962303
F12	288.85848730201934
ATP10A	285.7837084052801
LRP4	-286.7745749221883
ALDH1L1	-286.14161153429916
SMAP2	290.7137376883809
PITX2	-285.54618200573026
FOXN3.AS1	284.7676938669553
HSD17B3	-284.96386713451017
RBM18	-290.3247509910943
PRR7	288.6764577972734
ACOXL	285.1723589792414
LOC255130	-285.8025827469669
LSMD1	289.0692251980556
MAP4	-291.8821071175228
ZNF644	-290.2741630748202
CHST7	-284.4931018237701
EIF3G	290.9460825080593
LTB4R	-288.35887817420974
KDM3A	-290.34699911785833
ACO2	291.0174980387555
CWC27	-288.1014412291691
NARF	289.8261703687898
TK1	289.3324459220059
MTF1	-288.95139400957805
PAPD4	-288.5971103454679
NAALAD2	284.2215988561896
COPE	290.45037705772813
AFAP1	-288.9367158763714
PARVB	287.45405816634053
FAM110B	284.4473260646984
ZNF12	-289.0694873112904
CCDC146	-283.84356618959293
LSM4	290.33878125121635
HIST1H4C	284.6980729874123
RPL41	290.85958190113007
NRSN2	288.7151735835375
KLF4	-287.2205385978235
CTBP1.AS2	287.2205385978235
TMPRSS13	282.779281311215
NUDT14	286.4775895505165
MXRA8	286.68530606584034
MYO9A	-288.437325437411
IVD	289.0673618259916
VAV3	-283.7197196087437
G6PC3	287.90652854465293
RHOU	284.67836942450407
MBD2	-288.90098739351276
RFX3	283.7238703946718
APBB2	-288.4823028860624
ZNF233	282.3257293075249
AJAP1	-282.6981785508634
MECOM	-283.9325233460372
BAIAP2	288.96060752507026
ANAPC16	-288.4823028860624
BTBD2	289.0692251980556
RNF6	-288.60836865819687
NUDT5	-287.9338309041024
GDF1	283.32165936032214
GPATCH2L	-286.82390052791754
DYRK1B	286.3065937273957
LOC81691	283.1723038375029
C12orf10	286.40293959987554
NOL8	-286.9006046418503
CAPRIN2	-288.1174919753846
IL1RAP	-283.9849077837165
TARBP2	286.2772625469438
B3GNT9	-283.20194384713034
AIF1L	285.529719185069
MTL5	284.2774517611735
CD58	-282.5634589347197
SLC37A4	285.98159384934667
RB1	-287.0859605962303
TACSTD2	-285.4977937665404
DNAJC21	-287.50658832935693
LRIG2	-284.7861150245384
SMAD3	-286.0457080645522
PGC	281.2351423280909
UGT2B15	280.5494533066397
MSI1	281.4626541565714
PIH1D1	286.3685730760934
VPS37C	285.87268895929424
EEF2	288.3724626103551
GNPDA1	-286.3089184961418
LPPR2	285.82540289634557
REPIN1	287.21862858164326
COL5A1	-281.8639164017751
F5	283.7238703946718
PBLD	281.88677097109587
RECQL	-285.186836932079
SCAP	286.7922162220284
SYNCRIP	-287.2591126653547
ITPKB	283.7238703946718
MAMLD1	-280.369946686773
[truncated: 9,298 more rows]
