# Supplementary material for: FunHoP analysis reveals upregulation of mitochondrial genes in prostate cancer
Source: PLoS One. 2022 Oct 25;17(10):e0275621. doi: 10.1371/journal.pone.0275621 (PMC9595552; doi:10.1371/journal.pone.0275621)
Supplement: S2 File — (XLSX) [file pone.0275621.s002.xlsx]

## Sheet: Title
S2 File: Individual localization assignments from HPA, SubCell and BUSCA

## Sheet: HPA
TSPAN6	Uncertain
SCYL3	Cytoplasm
C1orf112	Mitochondria
FGR	Secretory
CFH	Secretory
GCLC	Nucleus
NFYA	Nucleus
STPG1	Nucleus
NIPAL3	Nucleus
LAS1L	Nucleus
ANKIB1	Uncertain
CYP51A1	Secretory
KRIT1	Secretory
RAD52	Nucleus
BAD	Mitochondria
LAP3	Cytoplasm
CD99	Secretory
HS3ST1	Secretory
HECW1	Cytoplasm
MAD1L1	Nucleus
LASP1	Uncertain
SNX11	Cytoplasm
TMEM176A	Mitochondria
KLHL13	Cytoplasm
CYP26B1	Cytoplasm
ICA1	Uncertain
DBNDD1	Nucleus
ALS2	Cytoplasm
CASP10	Secretory
CFLAR	Uncertain
RBM5	Nucleus
MTMR7	Uncertain
SLC7A2	Secretory
SARM1	Secretory
POLDIP2	Mitochondria
AK2	Mitochondria
CD38	Secretory
FKBP4	Cytoplasm
KDM1A	Nucleus
RBM6	Nucleus
CAMKK1	Cytoplasm
RECQL	Nucleus
VPS50	Cytoplasm
HSPB6	Cytoplasm
ARHGAP33	Secretory
NDUFAB1	Mitochondria
SLC22A16	Uncertain
ZMYND10	Secretory
SLC25A13	Mitochondria
ST7	Nucleus
CDC27	Nucleus
HCCS	Mitochondria
DVL2	Nucleus
PRSS22	Nucleus
UPF1	Nucleus
SKAP2	Nucleus
SLC25A5	Mitochondria
MCUB	Uncertain
HOXA11	Nucleus
POLR2J	Nucleus
DHX33	Nucleus
MEOX1	Nucleus
LIG3	Nucleus
RPAP3	Cytoplasm
REXO5	Nucleus
CIAPIN1	Mitochondria
SPPL2B	Uncertain
FAM214B	Nucleus
PRKAR2B	Mitochondria
MSL3	Nucleus
CREBBP	Nucleus
MPO	Secretory
GCFC2	Nucleus
WDR54	Uncertain
CROT	Secretory
ABCB4	Uncertain
KMT2E	Nucleus
RHBDD2	Secretory
SOX8	Nucleus
IBTK	Nucleus
ZNF195	Nucleus
MYCBP2	Nucleus
FBXL3	Nucleus
PDK2	Uncertain
ITGA3	Secretory
ZFX	Nucleus
LAMP2	Secretory
ITGA2B	Secretory
GDE1	Secretory
REX1BD	Secretory
OSBPL7	Uncertain
TMEM98	Nucleus
MAP3K14	Uncertain
ABCC8	Nucleus
TMEM132A	Mitochondria
AP2B1	Secretory
ZNF263	Cytoplasm
CX3CL1	Secretory
SPATA20	Nucleus
TNFRSF12A	Uncertain
DLX6	Nucleus
MAP3K9	Nucleus
RALA	Secretory
BAIAP2L1	Secretory
KDM7A	Nucleus
ETV1	Nucleus
AGK	Mitochondria
PHTF2	Nucleus
FARP2	Cytoplasm
USH1C	Cytoplasm
DBF4	Nucleus
TBXA2R	Secretory
IFRD1	Uncertain
LGALS14	Nucleus
COX10	Mitochondria
GTF2IRD1	Nucleus
PAF1	Nucleus
ELAC2	Nucleus
SCIN	Secretory
ARSD	Secretory
CDKL3	Uncertain
UPP2	Nucleus
PRSS21	Cytoplasm
MARK4	Cytoplasm
CCDC124	Uncertain
PAFAH1B1	Cytoplasm
KIAA0100	Uncertain
GAS7	Secretory
MATK	Cytoplasm
CD79B	Secretory
SCN4A	Nucleus
ST7L	Cytoplasm
TKTL1	Cytoplasm
PAX6	Nucleus
RPUSD1	Secretory
RHBDF1	Secretory
LUC7L	Nucleus
CACNA2D2	Secretory
TSR3	Cytoplasm
PIGQ	Secretory
CRAMP1	Nucleus
DNAJC11	Mitochondria
PSMB1	Nucleus
JARID2	Uncertain
CDKL5	Nucleus
CDK11A	Nucleus
NADK	Nucleus
TFAP2B	Nucleus
TFAP2D	Nucleus
DLEC1	Cytoplasm
CYTH3	Cytoplasm
ADAM22	Secretory
SPAG9	Cytoplasm
AASS	Mitochondria
PLEKHG6	Secretory
SS18L2	Uncertain
MPND	Nucleus
MGST1	Mitochondria
CRY1	Nucleus
PGLYRP1	Secretory
NFIX	Nucleus
MMP25	Secretory
RHOBTB2	Secretory
HEATR5B	Nucleus
SEC62	Secretory
RPS20	Uncertain
CSDE1	Uncertain
UBE3C	Uncertain
REV3L	Nucleus
MASP2	Secretory
IYD	Secretory
FAM76A	Uncertain
TRAF3IP3	Secretory
POMT2	Nucleus
VTA1	Uncertain
MLXIPL	Nucleus
BAZ1B	Nucleus
RANBP9	Nucleus
ETV7	Nucleus
SPRTN	Nucleus
METTL13	Cytoplasm
DYRK4	Secretory
ZNF207	Nucleus
UQCRC1	Mitochondria
STARD3NL	Secretory
CD9	Secretory
NCAPD2	Cytoplasm
PHF7	Nucleus
NISCH	Uncertain
STAB1	Cytoplasm
FUZ	Cytoplasm
SLC6A13	Mitochondria
PRSS3	Secretory
ZNF200	Mitochondria
CD4	Secretory
LRRC23	Nucleus
BTK	Uncertain
HFE	Secretory
SCMH1	Nucleus
FYN	Secretory
HIVEP2	Nucleus
ELOA	Nucleus
LYPLA2	Cytoplasm
CLCN6	Uncertain
NME1-NME2	Cytoplasm
TSPAN9	Uncertain
BTBD7	Cytoplasm
APBA3	Secretory
ABHD5	Uncertain
AKAP8L	Nucleus
MBTD1	Nucleus
UTP18	Nucleus
RNF216	Cytoplasm
TTC19	Mitochondria
PTBP1	Nucleus
DPF1	Uncertain
LARS2	Mitochondria
PIK3C2A	Nucleus
PLAUR	Secretory
ANLN	Nucleus
WIZ	Nucleus
RABGAP1	Cytoplasm
QPCTL	Secretory
PPP5C	Uncertain
CEP68	Uncertain
MAP4K3	Cytoplasm
TYROBP	Secretory
TMEM159	Secretory
GABRA3	Secretory
BRCA1	Nucleus
ERCC1	Nucleus
MBTPS2	Uncertain
NR1H4	Nucleus
ELOVL5	Secretory
ALOX5	Nucleus
KDM5D	Nucleus
CALCOCO1	Cytoplasm
UBR7	Nucleus
MAP4K5	Cytoplasm
EHD3	Secretory
PSMC4	Uncertain
SLC7A14	Uncertain
CLDN11	Secretory
MVP	Cytoplasm
NUB1	Nucleus
PGM3	Uncertain
RWDD2A	Secretory
CLK1	Nucleus
POLR3B	Nucleus
ANGEL1	Nucleus
RNF14	Nucleus
DDX11	Nucleus
HEBP1	Secretory
GPRC5A	Secretory
MAMLD1	Nucleus
TACC3	Cytoplasm
UFL1	Secretory
POLA2	Nucleus
ZC3H3	Nucleus
CAPN1	Cytoplasm
MDH1	Cytoplasm
MTMR11	Cytoplasm
COX15	Mitochondria
CCDC88C	Nucleus
YAF2	Nucleus
ZMYND11	Nucleus
WAS	Secretory
DPEP1	Uncertain
BID	Cytoplasm
MATR3	Nucleus
RGPD5	Uncertain
STMN4	Secretory
NUDCD3	Uncertain
ISL1	Nucleus
IL20RA	Cytoplasm
CLCA4	Secretory
GLT8D1	Mitochondria
ATP2C1	Secretory
SLC38A5	Secretory
RALBP1	Cytoplasm
RUFY3	Cytoplasm
SLC11A1	Mitochondria
WWTR1	Nucleus
AGPS	Secretory
CXorf56	Nucleus
TTC27	Mitochondria
ZNF582	Cytoplasm
VSIG2	Nucleus
PHLDB1	Nucleus
MARCO	Secretory
CYP24A1	Uncertain
SYT13	Secretory
SNAI2	Nucleus
CD74	Secretory
ZRANB1	Nucleus
NCDN	Cytoplasm
ZFP64	Nucleus
MNAT1	Nucleus
SAMD4A	Secretory
RUNX3	Uncertain
MRE11	Nucleus
SERPINB1	Cytoplasm
CYP3A43	Cytoplasm
SPAST	Nucleus
OSBPL5	Secretory
AQR	Nucleus
CPS1	Nucleus
FHL1	Cytoplasm
RTF2	Nucleus
GABRA1	Secretory
NLRP2	Secretory
SLC45A4	Secretory
RNF10	Nucleus
ZNF839	Secretory
GRAMD1B	Secretory
RNH1	Uncertain
NDUFS1	Mitochondria
RB1CC1	Cytoplasm
ALAS1	Mitochondria
BIRC3	Uncertain
AKAP11	Uncertain
GLRX2	Nucleus
SNAPC1	Nucleus
DERA	Nucleus
STRAP	Cytoplasm
DEF6	Nucleus
PLEKHO1	Mitochondria
GCLM	Uncertain
UBR2	Nucleus
EHD2	Secretory
DEPDC1	Nucleus
CCDC28A	Secretory
RRAGD	Nucleus
HSF2	Nucleus
PHF20	Nucleus
HSD17B6	Uncertain
NR1H3	Nucleus
TYMP	Uncertain
NCAPH2	Nucleus
TOMM34	Cytoplasm
SEC63	Secretory
KPNA6	Cytoplasm
VIM	Cytoplasm
FAS	Secretory
CD44	Secretory
KCNG1	Secretory
AGPAT4	Secretory
SLAMF7	Secretory
BTN3A1	Secretory
MIPEP	Mitochondria
PRKCH	Cytoplasm
IFNGR1	Secretory
VRK2	Secretory
VEZT	Nucleus
POU2F2	Uncertain
BRD9	Nucleus
SNX1	Secretory
TBPL1	Nucleus
ARNTL2	Nucleus
BCLAF1	Nucleus
SLC39A9	Secretory
RABEP1	Secretory
HMGB3	Nucleus
IKZF2	Nucleus
GRN	Secretory
FAM13B	Nucleus
CENPQ	Nucleus
SARS	Cytoplasm
RANBP3	Nucleus
ARID4A	Nucleus
EIPR1	Nucleus
PNPLA6	Uncertain
ALG1	Secretory
ZCCHC8	Nucleus
ABCF2	Cytoplasm
CHPF2	Uncertain
LRRC7	Uncertain
FUT8	Secretory
UBA6	Uncertain
GAB2	Secretory
ATP6V0A1	Secretory
PIAS1	Cytoplasm
SLC4A7	Secretory
APBA2	Secretory
MAP2K3	Uncertain
EFCAB1	Nucleus
ASTE1	Secretory
PEX3	Uncertain
GABARAPL2	Uncertain
SH3YL1	Nucleus
FAM136A	Mitochondria
VCL	Cytoplasm
DEPDC1B	Secretory
DAPK2	Secretory
NSMAF	Nucleus
ADSS	Cytoplasm
STAP1	Uncertain
RFC1	Nucleus
TBC1D23	Secretory
MYOM2	Mitochondria
OTC	Mitochondria
AC118549.1	Nucleus
USP2	Cytoplasm
TUBG2	Cytoplasm
RPL26L1	Uncertain
FLT4	Uncertain
NSUN2	Nucleus
FBXO42	Nucleus
MFAP3	Secretory
MRI1	Uncertain
METTL1	Nucleus
HOXC8	Nucleus
PI4K2B	Cytoplasm
BOD1L1	Nucleus
MAT2B	Secretory
TLL1	Secretory
EDC4	Cytoplasm
TRIO	Cytoplasm
VCAN	Secretory
CLEC16A	Uncertain
CDH1	Secretory
MTREX	Nucleus
ZFYVE16	Uncertain
RIPOR1	Uncertain
RAI14	Nucleus
PNKP	Nucleus
PHLPP2	Cytoplasm
SPDL1	Cytoplasm
STAU2	Nucleus
PQLC2	Secretory
CTNS	Uncertain
RTN4R	Uncertain
PHF23	Nucleus
INPP4A	Nucleus
RAB27B	Secretory
PSMA4	Uncertain
MYO16	Secretory
LSG1	Uncertain
PARP3	Nucleus
THAP3	Nucleus
RIPOR3	Nucleus
TDP1	Nucleus
AIFM2	Secretory
SPATA7	Uncertain
MED17	Nucleus
RETSAT	Nucleus
CAPG	Nucleus
ADAM28	Secretory
BARX2	Nucleus
DCUN1D1	Nucleus
JADE2	Nucleus
ZIC2	Nucleus
TRIT1	Mitochondria
CTNNA1	Secretory
PHKA2	Nucleus
CNTLN	Cytoplasm
EPHA3	Uncertain
HSPA5	Cytoplasm
DSG2	Secretory
GEMIN8	Uncertain
OFD1	Cytoplasm
MAGEC2	Nucleus
PREX2	Secretory
WDR37	Cytoplasm
YTHDC2	Nucleus
CTPS2	Uncertain
ATP6V1H	Cytoplasm
POLR2B	Nucleus
FAM214A	Nucleus
ARAP2	Cytoplasm
TPR	Nucleus
KIAA0556	Nucleus
DTNBP1	Cytoplasm
XK	Mitochondria
ANO2	Secretory
C12orf4	Nucleus
SCML1	Nucleus
WWC3	Cytoplasm
ARHGAP6	Cytoplasm
MAP4	Cytoplasm
GOPC	Secretory
ROS1	Secretory
USP28	Nucleus
HDAC9	Nucleus
TSPAN17	Nucleus
NOP16	Nucleus
RRM2B	Uncertain
ZNF800	Nucleus
SNX29	Secretory
MRPS10	Mitochondria
GUCA1A	Secretory
RSF1	Nucleus
VPS13D	Uncertain
CELF2	Nucleus
FAM120A	Cytoplasm
R3HDM1	Uncertain
COL9A2	Secretory
KITLG	Secretory
ERCC8	Nucleus
H6PD	Cytoplasm
PER3	Cytoplasm
TNFRSF9	Secretory
EPN3	Secretory
LTBP1	Cytoplasm
RCN1	Secretory
ELN	Secretory
RFC2	Nucleus
ARID1B	Nucleus
CLPTM1L	Secretory
FOXP3	Nucleus
PPP1R3F	Uncertain
NEXMIF	Nucleus
JKAMP	Secretory
DKK3	Secretory
ARHGEF5	Uncertain
NFE2L3	Uncertain
LIMA1	Uncertain
LETMD1	Mitochondria
SLC4A8	Secretory
BCAR1	Uncertain
FAM160A2	Mitochondria
HERPUD1	Uncertain
HOMER3	Cytoplasm
RAD51	Nucleus
POLQ	Nucleus
PIK3CB	Nucleus
THOC3	Nucleus
MPHOSPH9	Uncertain
PLEKHA5	Uncertain
SIKE1	Cytoplasm
RRP12	Nucleus
FNIP2	Cytoplasm
TTC17	Secretory
ALX4	Nucleus
FSTL4	Mitochondria
FOXN3	Nucleus
AKR7A2	Cytoplasm
MRTO4	Nucleus
MCF2L2	Uncertain
NRIP2	Uncertain
LAMA3	Secretory
ANAPC4	Cytoplasm
TRAPPC3	Cytoplasm
THRAP3	Nucleus
PHPT1	Cytoplasm
LY75	Secretory
ARID4B	Uncertain
OPN3	Nucleus
SDCCAG8	Cytoplasm
PTPRN	Secretory
HHAT	Secretory
KIF1B	Cytoplasm
FOXC1	Nucleus
TBC1D22A	Secretory
SYNE2	Uncertain
PLEKHH1	Cytoplasm
CHRDL2	Secretory
FAM168A	Nucleus
RELT	Nucleus
NOP58	Nucleus
SZRD1	Uncertain
CUL1	Nucleus
FAM114A2	Secretory
CYFIP2	Secretory
GINM1	Uncertain
EIF2AK2	Cytoplasm
USP36	Nucleus
KMT2C	Nucleus
MCOLN3	Uncertain
PUM2	Cytoplasm
MRPL43	Uncertain
ITIH4	Secretory
ITIH1	Secretory
HPF1	Cytoplasm
ZFR	Nucleus
ZNF280C	Nucleus
NPFFR2	Secretory
PHF21B	Nucleus
TRAF1	Nucleus
RC3H2	Secretory
IL17RB	Uncertain
TRAF3IP2	Secretory
GYG2	Uncertain
DCBLD2	Uncertain
SERPINB3	Cytoplasm
SOAT1	Secretory
PKP2	Secretory
F7	Mitochondria
PRDM1	Nucleus
ATG5	Cytoplasm
TMCC3	Secretory
MTA3	Nucleus
USP13	Uncertain
ATP11B	Cytoplasm
LAMC2	Cytoplasm
CDK14	Uncertain
SEC61A1	Secretory
PPP1R12A	Cytoplasm
RASGRF1	Secretory
CAMK2B	Secretory
CROCC	Uncertain
POLR3E	Nucleus
ATP2B4	Secretory
ZC3H11A	Nucleus
RIOK2	Cytoplasm
YIPF1	Secretory
NDC1	Nucleus
DGKG	Secretory
FLYWCH1	Nucleus
UNKL	Cytoplasm
PARP12	Nucleus
ALDH18A1	Mitochondria
TARBP1	Nucleus
GATB	Mitochondria
MXD1	Uncertain
CDK17	Uncertain
DNAJC25	Nucleus
SLC2A3	Secretory
PSD	Nucleus
CTDP1	Nucleus
YBX3	Cytoplasm
STYK1	Secretory
WNK1	Cytoplasm
CCAR1	Nucleus
OGFR	Nucleus
PIGV	Cytoplasm
SNRNP40	Nucleus
RIMBP2	Nucleus
COL11A1	Secretory
QSER1	Nucleus
MPC1	Mitochondria
ACAA1	Secretory
HDAC7	Cytoplasm
LZTS1	Secretory
PRDM6	Nucleus
NCKAP1	Cytoplasm
MRPS35	Mitochondria
GUCY1B1	Cytoplasm
SFSWAP	Nucleus
TNK2	Cytoplasm
MON2	Nucleus
CDH3	Secretory
ARSF	Cytoplasm
GPBP1	Uncertain
DGAT2	Uncertain
ZNF112	Cytoplasm
CS	Mitochondria
LTK	Secretory
ELMO2	Cytoplasm
WAPL	Nucleus
VMP1	Secretory
APPBP2	Nucleus
POLD1	Nucleus
EIF4B	Cytoplasm
SLC6A16	Secretory
BICRA	Nucleus
SPHK2	Nucleus
RPL18	Uncertain
CA11	Uncertain
ISOC2	Mitochondria
U2AF2	Nucleus
EPN1	Uncertain
MED29	Nucleus
AHRR	Nucleus
ZNF275	Nucleus
MTMR1	Cytoplasm
GPC1	Uncertain
ADCK1	Nucleus
RNF4	Nucleus
CASP8	Cytoplasm
LIMCH1	Cytoplasm
INTS13	Nucleus
TM7SF3	Cytoplasm
SPA17	Secretory
TSPAN32	Nucleus
ATP2C2	Uncertain
NGFR	Uncertain
HIPK2	Nucleus
TNPO3	Secretory
BORCS8-MEF2B	Uncertain
RFXANK	Nucleus
TMEM161A	Cytoplasm
CTSA	Secretory
SUGP2	Nucleus
SLC12A2	Secretory
SNX24	Secretory
EYA2	Cytoplasm
CNN2	Cytoplasm
ABCA7	Secretory
SNCAIP	Cytoplasm
DDX20	Nucleus
BTBD1	Cytoplasm
FAR2	Secretory
BCAS1	Secretory
POU1F1	Uncertain
PMS1	Nucleus
HMG20B	Nucleus
CALCRL	Secretory
TAF11	Nucleus
ANKS1A	Nucleus
AP3D1	Cytoplasm
ZNF76	Nucleus
SLC9A3R2	Secretory
UHRF1BP1	Nucleus
GNAI3	Cytoplasm
IPO5	Uncertain
OAT	Mitochondria
WDR3	Nucleus
PKN2	Uncertain
WDR18	Nucleus
TRAM2	Cytoplasm
GLP2R	Secretory
MCM10	Nucleus
DGKA	Secretory
ERBB3	Secretory
ANKRD44	Mitochondria
KARS	Cytoplasm
ADAT1	Nucleus
PDIA5	Uncertain
TBC1D22B	Uncertain
NDUFB4	Mitochondria
SPEN	Nucleus
MYLK	Cytoplasm
ZC3H15	Cytoplasm
MAP2K4	Nucleus
SNAP91	Cytoplasm
SLK	Uncertain
COL17A1	Secretory
PRKCQ	Cytoplasm
TLE2	Nucleus
ASB1	Nucleus
FAM107B	Nucleus
ME1	Uncertain
TBC1D1	Nucleus
CDK13	Nucleus
MTHFD2	Mitochondria
SLC9A7	Secretory
FOXJ2	Nucleus
YBX1	Cytoplasm
PDE4A	Secretory
PPP2R5A	Cytoplasm
ELAVL1	Nucleus
DIP2B	Secretory
SMARCD1	Nucleus
KDM4A	Nucleus
NFYC	Nucleus
SLC9A3	Secretory
NGEF	Uncertain
ASPM	Uncertain
CD84	Secretory
ELOVL1	Secretory
SPI1	Nucleus
ZNRD1	Nucleus
MPPED2	Nucleus
CLDN18	Secretory
ZBTB11	Nucleus
ATXN3	Nucleus
GOLGA5	Secretory
FGFR2	Secretory
LRRC40	Nucleus
ISOC1	Secretory
TRMT11	Nucleus
THUMPD1	Cytoplasm
MSANTD3	Nucleus
KIF26A	Uncertain
ATG2B	Nucleus
ARFGEF1	Secretory
ZFAT	Nucleus
MTFR1	Mitochondria
STAG3	Nucleus
MYO9A	Secretory
DDX3Y	Cytoplasm
PFKP	Cytoplasm
SP100	Nucleus
KLF6	Nucleus
PLPP1	Secretory
NEO1	Uncertain
PHKA1	Uncertain
EVI5	Secretory
STOML1	Cytoplasm
PKM	Cytoplasm
DHX29	Cytoplasm
DNTTIP2	Nucleus
METTL22	Nucleus
TP53BP1	Nucleus
TRO	Secretory
RRP15	Nucleus
RHOA	Uncertain
DHX8	Nucleus
PRKCZ	Cytoplasm
ZFY	Nucleus
IARS2	Mitochondria
NAV3	Nucleus
IDH3G	Uncertain
CBFB	Uncertain
PDK3	Mitochondria
HDAC4	Nucleus
FGFR3	Secretory
IFI35	Uncertain
HEATR6	Mitochondria
PLEKHH3	Secretory
MEF2A	Nucleus
OTUD5	Cytoplasm
TFE3	Uncertain
ACSL4	Secretory
INPP5A	Cytoplasm
GPKOW	Nucleus
GRIPAP1	Uncertain
FTSJ1	Cytoplasm
PRR11	Secretory
ATP11A	Secretory
POLR1A	Nucleus
LAPTM4A	Secretory
IP6K2	Nucleus
SRBD1	Uncertain
KIF2A	Nucleus
RASGRP2	Secretory
PSME4	Nucleus
SIRT2	Uncertain
PAGE1	Nucleus
PITX1	Nucleus
TRPC7	Cytoplasm
MAST4	Uncertain
SDK2	Nucleus
NUP133	Nucleus
NUCKS1	Nucleus
VPS35	Secretory
DNAJA2	Uncertain
BCL3	Nucleus
ABCC9	Uncertain
GAL	Secretory
CLEC2D	Secretory
TGFBR3	Cytoplasm
ATP1B3	Secretory
NEDD4	Cytoplasm
PIGB	Uncertain
MAPK6	Cytoplasm
GNB5	Nucleus
HDHD5	Mitochondria
UFD1	Uncertain
GUCY2C	Secretory
ELP1	Cytoplasm
NUCB2	Secretory
SPTB	Cytoplasm
SLC44A1	Mitochondria
TMEM260	Uncertain
SMG6	Nucleus
CLTCL1	Secretory
FSTL3	Nucleus
RNF126	Nucleus
MNT	Nucleus
ZXDC	Nucleus
JMJD6	Nucleus
POLB	Secretory
ST6GALNAC1	Secretory
WIPI1	Secretory
GBA2	Uncertain
ASNS	Cytoplasm
CNGB1	Cytoplasm
PABPC1	Cytoplasm
TESK2	Nucleus
CFAP20	Nucleus
PTPN21	Uncertain
EIF2B3	Uncertain
CAMK2A	Secretory
TCOF1	Nucleus
CDC42	Cytoplasm
OSBPL3	Cytoplasm
RAD18	Nucleus
ATP2B1	Secretory
MGAT4A	Secretory
WDR1	Secretory
MS4A12	Uncertain
ARHGAP10	Nucleus
RPS6KA2	Nucleus
ING3	Nucleus
LMCD1	Uncertain
BUD23	Nucleus
TRIP13	Nucleus
TCF3	Nucleus
TRIB2	Uncertain
DAZAP1	Nucleus
MBD3	Nucleus
HLTF	Nucleus
FAM50A	Nucleus
FAM3A	Nucleus
CPSF1	Nucleus
CYBRD1	Secretory
PDCD2	Nucleus
SLC6A15	Nucleus
PRKACA	Cytoplasm
ACTN1	Cytoplasm
RPS6KA6	Uncertain
EPN2	Secretory
PTPN18	Cytoplasm
LIMS2	Cytoplasm
ASIC4	Uncertain
SPEG	Secretory
LNX1	Secretory
TFRC	Secretory
SREBF1	Uncertain
AFF4	Nucleus
UBE2D1	Uncertain
MPP5	Nucleus
RHOBTB1	Nucleus
SMC1A	Nucleus
MARK2	Secretory
HMMR	Cytoplasm
CHFR	Uncertain
P4HA2	Secretory
NFATC3	Uncertain
TRNT1	Mitochondria
ACADVL	Mitochondria
STK10	Uncertain
FBXW11	Secretory
ACAP1	Secretory
CRMP1	Cytoplasm
EVC	Uncertain
DERL2	Secretory
MRVI1	Cytoplasm
TMEM38A	Nucleus
PVR	Secretory
XRCC1	Nucleus
SCARB1	Secretory
MCM2	Nucleus
PANX2	Secretory
SELENOO	Mitochondria
TP63	Nucleus
ALPK1	Cytoplasm
LLGL2	Cytoplasm
PDE8A	Secretory
CLCN4	Secretory
NLE1	Nucleus
SDHA	Mitochondria
SMARCE1	Nucleus
GSDMB	Nucleus
KDM5A	Nucleus
PPP2R3A	Secretory
FERMT2	Cytoplasm
ABCB11	Uncertain
PTGS2	Secretory
IGF2BP2	Cytoplasm
MAP3K13	Cytoplasm
PICALM	Secretory
NSF	Cytoplasm
GLI2	Nucleus
MRPS34	Mitochondria
NOTCH3	Uncertain
CLNS1A	Cytoplasm
PPP2R2C	Cytoplasm
TEAD2	Nucleus
EED	Nucleus
TSG101	Cytoplasm
NCBP3	Nucleus
MGLL	Nucleus
NUAK1	Nucleus
DPP8	Cytoplasm
SLC24A1	Cytoplasm
ZNF532	Nucleus
LMAN1	Cytoplasm
HACD3	Secretory
IPCEF1	Uncertain
ZZEF1	Nucleus
NOX3	Secretory
ENO1	Uncertain
SLC12A1	Secretory
ARHGEF10L	Secretory
TXK	Secretory
WSCD2	Nucleus
KCNQ2	Secretory
TACR2	Secretory
ACTR6	Uncertain
SRI	Uncertain
EIF4G3	Cytoplasm
NUP37	Nucleus
SEMA3A	Secretory
GTSE1	Cytoplasm
SEMA3C	Uncertain
TTC38	Cytoplasm
ACAT1	Mitochondria
CELSR1	Secretory
ZNF638	Nucleus
ADD2	Uncertain
RASAL2	Uncertain
VPS9D1	Cytoplasm
ZNF37A	Secretory
SLC25A3	Mitochondria
FNDC3B	Secretory
FOSL2	Nucleus
CACNG4	Uncertain
FRYL	Cytoplasm
TMEM131	Uncertain
FSCN1	Cytoplasm
MOCOS	Mitochondria
ATP12A	Uncertain
WDR62	Cytoplasm
DLG1	Secretory
RAB7A	Secretory
BCAP29	Cytoplasm
SEC31B	Uncertain
SART3	Nucleus
ARHGAP15	Secretory
TUBA3D	Cytoplasm
PAX2	Nucleus
EXOSC7	Nucleus
MKRN2	Uncertain
MCM6	Nucleus
REXO2	Mitochondria
RBM7	Nucleus
RBMS2	Nucleus
BAZ2A	Nucleus
PTPN23	Nucleus
MLH1	Nucleus
UNG	Cytoplasm
FMO4	Uncertain
KLHL20	Uncertain
SLC46A1	Uncertain
SPAG5	Uncertain
ANKRD13A	Secretory
TPD52	Cytoplasm
TRAF4	Nucleus
PAG1	Secretory
GPATCH1	Secretory
ICAM3	Mitochondria
MCAM	Secretory
GPC4	Secretory
MBNL3	Secretory
CAMSAP3	Uncertain
RAP1GAP	Cytoplasm
XAB2	Nucleus
ARHGEF1	Uncertain
STXBP2	Cytoplasm
MAP2K7	Uncertain
NMRK2	Nucleus
DGKD	Cytoplasm
CTTNBP2	Cytoplasm
ACTL6B	Nucleus
RARB	Nucleus
TOP2B	Nucleus
TM9SF3	Secretory
NFKB2	Cytoplasm
UBE2T	Nucleus
PPP1R12B	Uncertain
GTF3C1	Nucleus
IL4R	Uncertain
USP33	Uncertain
PAK3	Secretory
CAPN6	Cytoplasm
DCX	Cytoplasm
SNRPA	Nucleus
EXOSC5	Nucleus
DYNC1I2	Uncertain
APBB1IP	Uncertain
LRCH4	Cytoplasm
FAM76B	Nucleus
SIRT6	Nucleus
TYR	Secretory
POLD3	Nucleus
ACTN2	Cytoplasm
CAPZB	Uncertain
NAALAD2	Nucleus
JADE1	Mitochondria
SLC25A43	Cytoplasm
UBE2A	Uncertain
SMC1B	Uncertain
FBLN1	Secretory
ITGA8	Secretory
MAP2	Uncertain
PIAS2	Nucleus
AMPH	Cytoplasm
ARAF	Nucleus
MCCC1	Mitochondria
LAMP3	Secretory
UBE2K	Cytoplasm
N4BP2	Nucleus
TIGAR	Cytoplasm
TULP3	Nucleus
SYNJ2	Cytoplasm
PPP2R5C	Uncertain
RBFOX1	Nucleus
GNB1	Secretory
HOXA9	Nucleus
EDN1	Uncertain
MLLT10	Nucleus
ZCWPW1	Secretory
ADCYAP1R1	Secretory
ITM2A	Secretory
NRDC	Nucleus
VDAC3	Mitochondria
PCM1	Cytoplasm
TNRC6C	Nucleus
CBFA2T2	Nucleus
BRINP1	Cytoplasm
ITCH	Nucleus
PKD2L2	Secretory
SDF4	Secretory
BPIFB2	Secretory
TP73	Nucleus
TOLLIP	Uncertain
UBE2D4	Uncertain
CLUL1	Secretory
RUNX1T1	Nucleus
CDH17	Secretory
THOC1	Nucleus
FKBP7	Secretory
OSBPL6	Secretory
SLC1A3	Mitochondria
XRCC5	Nucleus
LXN	Uncertain
SP140	Nucleus
MKNK1	Nucleus
TNS1	Cytoplasm
REXO1	Nucleus
SAR1A	Secretory
CDC14A	Nucleus
RAPGEF3	Cytoplasm
SENP1	Nucleus
CIC	Nucleus
LIPE	Cytoplasm
FDFT1	Secretory
PAFAH1B3	Cytoplasm
OPHN1	Uncertain
KIF22	Nucleus
SCGN	Cytoplasm
CARMIL1	Cytoplasm
PGM1	Cytoplasm
DDX1	Nucleus
DNM2	Uncertain
EPB41L2	Secretory
MOXD1	Cytoplasm
STX7	Secretory
RABL2B	Cytoplasm
KEAP1	Uncertain
PTPRH	Mitochondria
DCT	Secretory
SLC35C2	Secretory
CRYBG3	Secretory
EPHA6	Nucleus
RFX3	Nucleus
RIF1	Nucleus
SMARCA2	Uncertain
RDH8	Nucleus
SESN1	Nucleus
SRCAP	Nucleus
PUM3	Nucleus
KCNN2	Uncertain
PSEN1	Secretory
CPOX	Mitochondria
CLDND1	Nucleus
MOK	Secretory
HSP90AA1	Cytoplasm
RBL1	Nucleus
DLGAP4	Uncertain
IGSF9B	Cytoplasm
NDC80	Nucleus
RSBN1	Nucleus
MAGI3	Secretory
AFP	Secretory
TCF7	Nucleus
OSTM1	Cytoplasm
PCNP	Nucleus
EXD2	Mitochondria
ARG2	Mitochondria
MEF2C	Uncertain
PTPRC	Uncertain
PKP1	Uncertain
UBA5	Cytoplasm
STK17B	Uncertain
CDC14B	Nucleus
ZNF510	Uncertain
LRP2	Uncertain
JMJD4	Secretory
DUSP12	Nucleus
AACS	Secretory
KIAA0141	Nucleus
CADPS2	Uncertain
PCDHB4	Uncertain
PCDHA6	Secretory
PCDHGA2	Secretory
HSPB11	Nucleus
ATP8B1	Uncertain
IL12RB2	Secretory
SMARCD3	Nucleus
WDR70	Uncertain
FYB1	Secretory
MPP4	Cytoplasm
STRADB	Cytoplasm
BZW1	Secretory
C1QTNF3	Secretory
ME2	Mitochondria
C5orf22	Nucleus
CCNT2	Uncertain
FAM135A	Nucleus
EPB41L3	Secretory
COBLL1	Secretory
DLG3	Nucleus
SERTAD4	Nucleus
TRAF5	Cytoplasm
MRPL22	Mitochondria
GEMIN5	Cytoplasm
OPRK1	Secretory
NFE2L1	Nucleus
SEMA5B	Cytoplasm
GSK3B	Nucleus
ITGB5	Uncertain
ERC1	Cytoplasm
XPO1	Nucleus
RNF13	Uncertain
TRPM3	Secretory
PALB2	Nucleus
DOPEY1	Nucleus
LYRM2	Cytoplasm
BCKDHB	Mitochondria
KAT6A	Nucleus
ZCCHC6	Cytoplasm
GRHL2	Nucleus
TNPO1	Nucleus
PLOD1	Secretory
P2RX5	Cytoplasm
DIS3	Nucleus
PIBF1	Cytoplasm
TDRD3	Nucleus
NUFIP1	Nucleus
PDS5B	Nucleus
OXCT1	Mitochondria
RRAGB	Secretory
CYLD	Cytoplasm
ZNF324	Nucleus
ZNF671	Nucleus
ZNF416	Cytoplasm
ZNF586	Nucleus
ZNF446	Nucleus
ZNF264	Nucleus
RPS5	Uncertain
YTHDC1	Nucleus
CHMP2B	Cytoplasm
PPIE	Nucleus
STARD7	Mitochondria
NOA1	Mitochondria
REST	Uncertain
HAL	Cytoplasm
SSH1	Secretory
GSTP1	Uncertain
APLP2	Secretory
FAM234B	Secretory
SLCO1A2	Secretory
WBP11	Nucleus
EIF3I	Cytoplasm
COL16A1	Cytoplasm
TXLNA	Cytoplasm
APOB	Uncertain
NCOA1	Nucleus
AGBL5	Cytoplasm
EFR3B	Secretory
KIF3C	Uncertain
GCKR	Uncertain
HADHA	Mitochondria
CAD	Nucleus
CD59	Secretory
CD82	Secretory
BCORL1	Nucleus
ATRX	Nucleus
AK6	Nucleus
MYNN	Nucleus
MECOM	Nucleus
SCAMP1	Secretory
PREP	Cytoplasm
HACE1	Secretory
WDR47	Cytoplasm
OVGP1	Uncertain
SLC25A24	Mitochondria
MAP3K4	Cytoplasm
ABCB1	Uncertain
ZNF213	Nucleus
AKR1B1	Cytoplasm
CPNE3	Uncertain
RRN3	Nucleus
CTTN	Uncertain
MTIF2	Mitochondria
DDHD2	Cytoplasm
TTC39A	Cytoplasm
EPS15	Uncertain
ORC1	Nucleus
ATG16L1	Cytoplasm
USP40	Secretory
RAD54L	Nucleus
MAST2	Cytoplasm
DNAJA1	Cytoplasm
B4GALT1	Secretory
CHMP5	Cytoplasm
NFX1	Uncertain
DIMT1	Nucleus
IPO11	Nucleus
EIF2AK1	Nucleus
NME8	Cytoplasm
SNX10	Uncertain
SEPHS1	Nucleus
MRPL28	Mitochondria
HBQ1	Secretory
ITPKC	Nucleus
RBM22	Nucleus
TMED2	Secretory
ZFAND6	Nucleus
HSD17B2	Secretory
TXLNG	Cytoplasm
PPEF1	Secretory
LAT2	Secretory
HUWE1	Uncertain
ZW10	Uncertain
ALG9	Secretory
NOX4	Nucleus
ACOX3	Secretory
MTMR2	Secretory
PPP1R15A	Secretory
TRIP6	Cytoplasm
ACHE	Secretory
FTL	Cytoplasm
SRRT	Nucleus
NLK	Nucleus
ADAMTS2	Secretory
ATXN7L3	Nucleus
PSMC5	Uncertain
UIMC1	Nucleus
MMP2	Secretory
LPCAT2	Secretory
OGFOD1	Nucleus
SH3BP2	Uncertain
NOP14	Nucleus
ADD1	Secretory
L2HGDH	Mitochondria
TXNDC16	Mitochondria
RTRAF	Nucleus
NID2	Secretory
SF3B2	Nucleus
GNAS	Nucleus
DNM1L	Cytoplasm
PTHLH	Uncertain
PHACTR3	Nucleus
ERGIC2	Secretory
TFAP2C	Nucleus
AURKA	Cytoplasm
PIR	Cytoplasm
AAMDC	Nucleus
RFX2	Uncertain
SULT2B1	Secretory
ALG6	Secretory
CNOT3	Cytoplasm
GP6	Nucleus
PTPN4	Nucleus
DDX18	Nucleus
KHSRP	Nucleus
ASAP3	Secretory
DNMT3B	Nucleus
TPX2	Nucleus
PDRG1	Cytoplasm
EPB41L1	Secretory
SLC15A1	Uncertain
ANKRD10	Cytoplasm
TGDS	Nucleus
DOCK3	Cytoplasm
C3orf18	Cytoplasm
COQ9	Uncertain
TMEM40	Cytoplasm
ARHGAP28	Secretory
PPP1R13B	Nucleus
ATRN	Cytoplasm
SMOX	Nucleus
NSFL1C	Uncertain
SLC4A11	Nucleus
C20orf194	Uncertain
ZNF343	Nucleus
MAVS	Mitochondria
LZTS3	Secretory
F11	Secretory
XRN2	Nucleus
DYNLL1	Uncertain
TESC	Nucleus
SNX5	Uncertain
RPL6	Cytoplasm
MAPKAPK5	Uncertain
ESF1	Nucleus
RBBP9	Nucleus
ANAPC5	Nucleus
SLC23A2	Secretory
TMEM230	Secretory
DZANK1	Nucleus
KDM2B	Nucleus
LHX5	Cytoplasm
TASP1	Secretory
OAS1	Uncertain
GCN1	Cytoplasm
RPLP0	Uncertain
PXN	Cytoplasm
KIF16B	Mitochondria
TRMT6	Nucleus
CHGB	Secretory
PEBP1	Uncertain
TBX5	Nucleus
BRAP	Cytoplasm
ERP29	Cytoplasm
NOS1	Secretory
FUS	Nucleus
IGBP1	Cytoplasm
FXYD5	Secretory
ZNF302	Uncertain
GRAMD1A	Secretory
FXYD3	Nucleus
CDIP1	Cytoplasm
CMTM1	Nucleus
GANAB	Secretory
GMIP	Uncertain
RBM41	Uncertain
BIRC5	Cytoplasm
MLF2	Nucleus
DDX24	Uncertain
ZBTB25	Nucleus
NECAP1	Secretory
ARHGAP4	Cytoplasm
ANKRD24	Cytoplasm
RCOR1	Nucleus
GPATCH2L	Nucleus
BLVRB	Cytoplasm
SLC9A1	Secretory
SPTLC1	Secretory
PAPOLA	Nucleus
CCNK	Nucleus
PCBP4	Cytoplasm
NDUFB2	Nucleus
NUDC	Cytoplasm
MAEA	Nucleus
ICAM1	Uncertain
STRN4	Cytoplasm
IRAK3	Secretory
LYZ	Uncertain
MUL1	Uncertain
TFAP4	Uncertain
PDCD7	Secretory
SPG21	Uncertain
FETUB	Secretory
DNAJB11	Secretory
P3H2	Secretory
RAB11FIP3	Uncertain
GNPTG	Secretory
ZNF268	Cytoplasm
GOLGA3	Secretory
PABPC4	Cytoplasm
CERS4	Uncertain
MCOLN1	Secretory
USP48	Nucleus
EFNB1	Secretory
PDPR	Mitochondria
AARS	Cytoplasm
GLG1	Secretory
KIF4A	Uncertain
TNRC6A	Secretory
PLEKHG2	Nucleus
DLL3	Uncertain
NAT14	Mitochondria
PITPNM2	Secretory
EXOC1	Secretory
RBM27	Nucleus
POU4F3	Nucleus
OSBPL8	Uncertain
DTX2	Nucleus
PUS7	Nucleus
NRCAM	Nucleus
DLD	Mitochondria
WDR7	Nucleus
TXNL1	Cytoplasm
ABCC6	Secretory
CMTM6	Secretory
RAPGEF4	Cytoplasm
MAP3K20	Cytoplasm
SMPX	Secretory
FH	Mitochondria
SEL1L3	Nucleus
CDV3	Cytoplasm
ALKBH5	Uncertain
APOH	Secretory
NLRP1	Uncertain
PITPNM3	Secretory
SPAG7	Nucleus
ORC6	Nucleus
ZFHX4	Nucleus
ZC3HC1	Nucleus
ESR1	Secretory
RGS17	Secretory
TMEM101	Uncertain
CMA1	Cytoplasm
PSME1	Cytoplasm
PPP2R3C	Nucleus
HAUS4	Uncertain
JPH4	Nucleus
CEBPE	Nucleus
OSGEP	Nucleus
RNF31	Cytoplasm
SCFD1	Nucleus
G2E3	Cytoplasm
HECTD1	Nucleus
HNRNPC	Nucleus
SUPT16H	Nucleus
TOX4	Nucleus
GEMIN2	Nucleus
TGM1	Secretory
TINF2	Nucleus
TBL1Y	Nucleus
SEMA6A	Nucleus
TRPM7	Secretory
WDR76	Nucleus
SNAP23	Secretory
TBX15	Nucleus
PHGDH	Uncertain
COL9A3	Nucleus
EZR	Secretory
AGO1	Cytoplasm
TEKT2	Cytoplasm
CLSPN	Uncertain
RFFL	Secretory
UNC13D	Cytoplasm
MFSD11	Nucleus
DPYSL2	Cytoplasm
GPATCH2	Nucleus
NUP50	Nucleus
CDC45	Nucleus
COMT	Secretory
ECHDC1	Secretory
LRRFIP2	Uncertain
SEC22C	Secretory
XYLB	Nucleus
HDAC6	Nucleus
CDC6	Uncertain
UPRT	Nucleus
AAAS	Nucleus
CBX5	Nucleus
SUCO	Uncertain
MSH2	Nucleus
MAP3K1	Cytoplasm
DHPS	Nucleus
HOOK2	Uncertain
ARCN1	Secretory
EPB41L4B	Uncertain
PSMD5	Cytoplasm
PTGS1	Secretory
NUP188	Nucleus
CRAT	Nucleus
NANS	Nucleus
TBC1D2	Uncertain
CWF19L1	Uncertain
SEMA4G	Secretory
BTAF1	Nucleus
IKZF5	Nucleus
BLNK	Uncertain
SORBS1	Cytoplasm
BAMBI	Secretory
MYO3A	Cytoplasm
WAC	Nucleus
CREM	Nucleus
NUBP2	Uncertain
SMIM24	Nucleus
HIVEP1	Nucleus
FKBP5	Nucleus
SRPK1	Uncertain
BRPF3	Nucleus
PGC	Nucleus
TMEM14A	Uncertain
HSP90AB1	Cytoplasm
CDC5L	Nucleus
ITPR3	Secretory
ZNF184	Nucleus
DSP	Secretory
SIRT1	Nucleus
HNRNPH3	Nucleus
IFT74	Secretory
JAK2	Nucleus
IL12RB1	Secretory
ABL1	Nucleus
ACOT7	Cytoplasm
SH3GLB1	Cytoplasm
CDC7	Nucleus
SYDE2	Nucleus
PCSK5	Secretory
SCD	Secretory
ABLIM1	Cytoplasm
PRTFDC1	Nucleus
PALMD	Cytoplasm
TSPAN15	Uncertain
H2AFY2	Nucleus
WASHC2A	Secretory
MAST3	Nucleus
MZF1	Nucleus
OCEL1	Secretory
MYO9B	Cytoplasm
KCNK6	Uncertain
CATSPERG	Nucleus
PSMD8	Cytoplasm
FBXL19	Nucleus
STX1B	Secretory
HSD3B7	Secretory
SETD1A	Nucleus
BCL7C	Nucleus
MAGEB2	Cytoplasm
EFNA2	Uncertain
CIRBP	Nucleus
CBARP	Nucleus
HNRNPM	Nucleus
MARCH2	Secretory
TECR	Secretory
TIMM13	Mitochondria
CDC34	Nucleus
MTAP	Cytoplasm
MISP	Uncertain
CEP170B	Cytoplasm
POLR2E	Nucleus
POLRMT	Mitochondria
RASSF7	Cytoplasm
GADD45B	Nucleus
PALM	Uncertain
MKNK2	Nucleus
ARVCF	Secretory
TRMT2A	Uncertain
RANBP1	Cytoplasm
ZDHHC8	Cytoplasm
KLHL22	Cytoplasm
MED15	Nucleus
SERPIND1	Secretory
SNAP29	Cytoplasm
CRKL	Nucleus
LZTR1	Nucleus
CECR2	Nucleus
SMARCB1	Nucleus
P2RX6	Uncertain
DERL3	Secretory
BCL2L13	Mitochondria
DDT	Mitochondria
CABIN1	Uncertain
TBC1D10A	Secretory
SUSD2	Secretory
SF3A1	Nucleus
GGT5	Nucleus
RNF215	Cytoplasm
SEC14L2	Nucleus
SPECC1L	Cytoplasm
PPIL2	Nucleus
SNRPD3	Nucleus
PES1	Nucleus
GGT1	Secretory
PRODH	Mitochondria
PPM1F	Nucleus
SLC35E4	Cytoplasm
TOP3B	Nucleus
CRYBB3	Cytoplasm
CYTH4	Secretory
ESS2	Nucleus
MFNG	Secretory
CARD10	Uncertain
LRP5L	Nucleus
GRK3	Nucleus
LGALS2	Mitochondria
GGA1	Secretory
HIRA	Nucleus
SH3BP1	Cytoplasm
SEZ6L	Secretory
LGALS1	Cytoplasm
HPS4	Cytoplasm
SRRD	Cytoplasm
PATZ1	Nucleus
TFIP11	Nucleus
GCAT	Nucleus
ANKRD54	Cytoplasm
EIF3L	Nucleus
MICALL1	Cytoplasm
POLR2F	Nucleus
SOX10	Nucleus
PICK1	Cytoplasm
TTC28	Uncertain
SLC16A8	Cytoplasm
CENPM	Cytoplasm
2003-09-01	Uncertain
SLC5A1	Uncertain
KDELR3	Secretory
CYP2D6	Secretory
DDX17	Nucleus
DMC1	Nucleus
TCF20	Nucleus
HSCB	Uncertain
TOMM22	Mitochondria
RSPH14	Nucleus
RTCB	Nucleus
FBXO7	Uncertain
GTPBP1	Uncertain
POLDIP3	Nucleus
RAB36	Secretory
PPP6R2	Uncertain
SBF1	Nucleus
SUN2	Nucleus
CYB5R3	Secretory
DNAL4	Cytoplasm
C22orf31	Nucleus
LMF2	Cytoplasm
RHBDD3	Cytoplasm
PACSIN2	Uncertain
TTLL1	Nucleus
AP1B1	Secretory
HMGXB4	Nucleus
TOM1	Cytoplasm
CHKB	Cytoplasm
HMOX1	Secretory
MCAT	Mitochondria
THOC5	Nucleus
MCM5	Nucleus
APOBEC3H	Uncertain
ARSA	Secretory
TSPO	Mitochondria
RASD2	Uncertain
TTLL12	Cytoplasm
CBX7	Nucleus
PDGFB	Secretory
RPL3	Uncertain
ZMAT5	Nucleus
RBFOX2	Nucleus
SYNGR1	Cytoplasm
TAB1	Nucleus
ASCC2	Cytoplasm
MTMR3	Nucleus
MIEF1	Uncertain
APOL4	Secretory
PNPLA3	Nucleus
MYH9	Uncertain
SAMM50	Mitochondria
TXN2	Mitochondria
GRAP2	Uncertain
EIF3D	Cytoplasm
SGSM3	Secretory
IFT27	Uncertain
PVALB	Nucleus
KIAA0930	Uncertain
NCF4	Cytoplasm
CSF2RB	Secretory
SLC25A17	Secretory
UPK3A	Nucleus
FAM118A	Cytoplasm
ST13	Cytoplasm
RBX1	Nucleus
EP300	Nucleus
L3MBTL2	Nucleus
RANGAP1	Nucleus
ZC3H7B	Cytoplasm
PHF5A	Nucleus
ACO2	Mitochondria
POLR3H	Nucleus
TRMU	Mitochondria
PMM1	Cytoplasm
DESI1	Cytoplasm
CERK	Secretory
BRD1	Nucleus
ZBED4	Nucleus
MLC1	Cytoplasm
ABHD4	Nucleus
KHNYN	Nucleus
FKBP3	Cytoplasm
SDR39U1	Uncertain
RBM23	Cytoplasm
PRMT5	Uncertain
COCH	Secretory
AP4S1	Secretory
POLE2	Nucleus
VCPKMT	Cytoplasm
SOS2	Nucleus
CDKL1	Uncertain
NIN	Cytoplasm
PYGL	Uncertain
PSMC6	Uncertain
CDKN3	Cytoplasm
CNIH1	Secretory
CGRRF1	Nucleus
ATP6V1D	Nucleus
CCDC198	Cytoplasm
PLEK2	Secretory
VTI1B	Secretory
TIMM9	Mitochondria
GSTZ1	Cytoplasm
KIAA0586	Nucleus
TMED8	Secretory
SAMD15	Nucleus
AHSA1	Cytoplasm
DAAM1	Uncertain
ISM2	Nucleus
SPTLC2	Mitochondria
LGMN	Secretory
ALKBH1	Nucleus
SNW1	Nucleus
CHGA	Secretory
ITPK1	Mitochondria
DHRS7	Uncertain
PPM1A	Cytoplasm
SIX4	Nucleus
GALNT16	Uncertain
ASB2	Nucleus
CEP128	Cytoplasm
ERH	Nucleus
HIF1A	Nucleus
SUSD6	Nucleus
SRSF5	Nucleus
EIF5	Cytoplasm
DICER1	Cytoplasm
MTHFD1	Cytoplasm
TCL1A	Uncertain
ZC3H14	Nucleus
TELO2	Uncertain
PCNX1	Nucleus
GSKIP	Secretory
VRK1	Nucleus
PSMC1	Uncertain
PAPLN	Nucleus
RPS6KA5	Nucleus
PPP4R3A	Nucleus
C14orf93	Uncertain
PSMB5	Uncertain
YY1	Nucleus
ACIN1	Nucleus
TRIP11	Secretory
APEX1	Nucleus
PABPN1	Nucleus
EFS	Nucleus
ARHGAP5	Uncertain
DHRS2	Mitochondria
SRP54	Cytoplasm
CHD8	Nucleus
PCK2	Mitochondria
KIAA0391	Mitochondria
DCAF11	Nucleus
PSMA6	Nucleus
NFKBIA	Cytoplasm
EMC9	Secretory
PSME2	Nucleus
BRMS1L	Nucleus
REC8	Nucleus
TM9SF1	Secretory
SEC23A	Uncertain
GMPR2	Nucleus
PNN	Nucleus
RABGGTA	Nucleus
NFATC4	Uncertain
PCIF1	Nucleus
GSS	Nucleus
MMP9	Cytoplasm
TRPC4AP	Cytoplasm
PYGB	Cytoplasm
GINS1	Nucleus
NINL	Cytoplasm
UQCC1	Secretory
ZMYND8	Nucleus
SGK2	Nucleus
IFT52	Cytoplasm
MYBL2	Nucleus
HNF4A	Nucleus
SLA2	Secretory
C20orf24	Cytoplasm
NFATC2	Uncertain
RIMS4	Nucleus
PABPC1L	Cytoplasm
STK4	Nucleus
SALL4	Nucleus
ADNP	Nucleus
DOK5	Cytoplasm
CSTF1	Nucleus
BMP7	Secretory
RAE1	Nucleus
TPD52L2	Secretory
DNAJC5	Secretory
NELFCD	Nucleus
CTSZ	Secretory
PRPF6	Nucleus
TUBB1	Cytoplasm
PRELID3B	Nucleus
SLCO4A1	Secretory
NTSR1	Secretory
MRGBP	Nucleus
TCFL5	Nucleus
DIDO1	Nucleus
GID8	Nucleus
SLC17A9	Nucleus
BIRC7	Nucleus
ARFGAP1	Secretory
EEF1A2	Cytoplasm
PTK6	Nucleus
GMEB2	Nucleus
C20orf27	Uncertain
CDC25B	Secretory
RNF24	Secretory
ARFRP1	Secretory
TRIB3	Nucleus
RASSF2	Nucleus
CSNK2A1	Nucleus
CDS2	Secretory
HM13	Secretory
SNPH	Mitochondria
MYLK2	Secretory
SIRPB1	Secretory
SEC23B	Secretory
CCM2L	Nucleus
PLCB4	Cytoplasm
MYL9	Nucleus
HCK	Secretory
POFUT1	Cytoplasm
SAMHD1	Nucleus
PAK5	Nucleus
KIF3B	Nucleus
MROH8	Nucleus
NOP56	Nucleus
MANBAL	Mitochondria
IDH3B	Mitochondria
MAPRE1	Cytoplasm
JAG1	Secretory
CDK5RAP1	Nucleus
TTI1	Secretory
E2F1	Uncertain
RPRD1B	Nucleus
PXMP4	Secretory
CST3	Secretory
ASIP	Secretory
AHCY	Cytoplasm
PPP1R16B	Secretory
FAM83D	Cytoplasm
DHX35	Nucleus
DNTTIP1	Nucleus
MAP1LC3A	Secretory
SYNDIG1	Secretory
PIGU	Nucleus
TNNC2	Nucleus
ACOT8	Secretory
APMAP	Secretory
CELF4	Nucleus
ZNF516	Nucleus
ADNP2	Uncertain
RBFA	Mitochondria
USP14	Uncertain
VAPA	Secretory
METTL4	Mitochondria
LPIN2	Cytoplasm
SMCHD1	Nucleus
MYL12A	Nucleus
ST8SIA5	Uncertain
CEP192	Cytoplasm
RNMT	Nucleus
SMAD7	Uncertain
RNF125	Secretory
ANKRD12	Nucleus
NOL4	Nucleus
POLI	Nucleus
MIB1	Secretory
RBBP8	Nucleus
RIOK3	Uncertain
CSTF2	Nucleus
MXRA5	Mitochondria
VSIG1	Uncertain
PSMD10	Cytoplasm
ATG4A	Cytoplasm
TBL1X	Nucleus
PGRMC1	Secretory
POLA1	Nucleus
MID1	Cytoplasm
NKAP	Nucleus
RHOXF1	Nucleus
NXT2	Uncertain
ALG13	Secretory
PRPS2	Secretory
MOSPD1	Uncertain
AMMECR1	Nucleus
WDR13	Nucleus
PAGE4	Secretory
XIAP	Uncertain
CCDC22	Uncertain
BMX	Secretory
PLS3	Uncertain
NAA10	Cytoplasm
ELF4	Nucleus
SMARCA1	Nucleus
ZC3H12B	Secretory
RBBP7	Nucleus
KCND1	Nucleus
SLC25A14	Mitochondria
FMR1	Cytoplasm
PIM2	Cytoplasm
SCML2	Uncertain
SLC35A2	Secretory
PQBP1	Nucleus
PCSK1N	Secretory
EMD	Nucleus
TAZ	Secretory
RAB40AL	Secretory
GATA1	Nucleus
SMS	Nucleus
UBL4A	Uncertain
CD99L2	Secretory
EEA1	Secretory
GPR50	Secretory
RP2	Uncertain
JADE3	Nucleus
CDK16	Cytoplasm
[truncated: 10,814 more rows]

## Sheet: SubCell
DACH1	Nuclear
HSP90AB1	Cytosol
CAPN7	Cytosol
CAPN8	Cytosol
LARS	Cytosol
CAPN9	Cytosol
NEB	Uncertain
AVL9	Cytosol
LTBP1	Secretory
ZNF550	Nuclear
LTBP2	Secretory
ZNF551	Nuclear
LTBP3	Uncertain
USMG5	Mitochondria
ZNF552	Secretory
LTBP4	Secretory
ZNF554	Nuclear
ZNF555	Nuclear
HARS2	Mitochondria
ZNF556	Nuclear
ZNF557	Nuclear
RFPL2	Cytosol
SLC25A30	Mitochondria
LFNG	Secretory
KIAA0100	Secretory
SLC25A32	Mitochondria
HDAC1	Nuclear
SLC25A33	Mitochondria
HDAC2	Nuclear
KIAA0101	Nuclear
NES	Cytosol
HDAC3	Nuclear
CCND1	Cytosol
SLC25A35	Mitochondria
SCAF11	Nuclear
HDAC4	Cytosol
PODN	Cytosol
SLC25A36	Mitochondria
HDAC5	Cytosol
CCND3	Cytosol
SLC25A37	Mitochondria
TBC1D12	Nuclear
TMEM70	Mitochondria
HDAC6	Cytosol
SLC25A38	Unclassified
UBE2V2	Cytosol
HDAC7	Cytosol
TBC1D13	Cytosol
SLC25A39	Mitochondria
TBC1D14	Cytosol
HDAC8	Cytosol
UGT2B28	Cytosol
TBC1D15	Cytosol
HDAC9	Cytosol
OGFR	Cytosol
TBC1D16	Cytosol
TMEM75	Cytosol
TBC1D17	Cytosol
FOCAD	Cytosol
TBC1D19	Unclassified
ZWINT	Cytosol
MSI1	Nuclear
ERGIC1	Secretory
TMEM79	Secretory
ERGIC2	Secretory
MSI2	Nuclear
RAP2A	Secretory
MFSD1	Secretory
ERGIC3	Secretory
RCC1	Nuclear
SKA1	Cytosol
PTGER4	Secretory
RAP2B	Secretory
RCC2	Cytosol
SKA2	Cytosol
MFSD3	Secretory
RAP2C	Secretory
CLOCK	Nuclear
SKA3	Cytosol
SAG	Cytosol
MFSD4	Secretory
GSTM2	Cytosol
KDM3A	Nuclear
GSTM3	Cytosol
MFSD5	Secretory
KDM3B	Nuclear
MAP2K1	Cytosol
GSTM4	Cytosol
MFSD6	Secretory
MAP2K2	Cytosol
MFSD7	Secretory
MAP2K3	Cytosol
MFSD8	Secretory
TRMT1	Nuclear
MAP2K4	Cytosol
CEACAM18	Secretory
MFSD9	Secretory
MAP2K5	Cytosol
MAP2K6	Cytosol
CEACAM19	Unclassified
PEMT	Secretory
MAP2K7	Cytosol
COL13A1	Secretory
TRMT5	Uncertain
TRMT6	Nuclear
LRRC40	Cytosol
LRRC41	Nuclear
LRRC42	Cytosol
LIMS1	Cytosol
AGTPBP1	Cytosol
MAN1B1	Secretory
LRRC45	Cytosol
AFMID	Cytosol
LRRC46	Cytosol
TRAPPC10	Cytosol
TRAPPC11	Cytosol
LRRC47	Cytosol
PADI1	Cytosol
TRAPPC12	Cytosol
PADI2	Cytosol
LRRC49	Secretory
CTBS	Nuclear
GLYR1	Nuclear
TRAPPC13	Cytosol
POLE2	Nuclear
PADI4	Nuclear
DOCK10	Secretory
ARHGAP30	Cytosol
TBC1D10A	Secretory
POLE3	Cytosol
DCP1B	Cytosol
ARHGAP31	Cytosol
KRT33B	Unclassified
DOCK11	Secretory
TBC1D10B	Secretory
POLE4	Cytosol
NF1	Cytosol
NF2	Secretory
ARHGAP32	Cytosol
ARHGAP33	Unclassified
TMCC1	Secretory
TMCC2	Cytosol
FAM203B	Secretory
PPTC7	Mitochondria
TMCC3	Secretory
PAXIP1	Nuclear
ARHGAP35	Cytosol
KIAA1430	Cytosol
ARHGAP36	Secretory
GSAP	Uncertain
KIAA1432	Secretory
COG1	Cytosol
OGG1	Nuclear
COG2	Cytosol
ARHGAP39	Secretory
COG3	Cytosol
COG4	Cytosol
S100B	Cytosol
COG5	Cytosol
CDC42EP1	Secretory
COG6	Cytosol
COG7	Cytosol
CDC42EP2	Cytosol
PIBF1	Uncertain
COG8	Cytosol
CDC42EP3	Cytosol
CDC42EP4	Cytosol
CDC42EP5	Cytosol
RFX1	Nuclear
RFX2	Uncertain
KLHDC7A	Secretory
RFX3	Nuclear
CHPF2	Secretory
ZNF560	Nuclear
RFX5	Nuclear
ZNF561	Nuclear
DGCR2	Secretory
RFX7	Nuclear
ZNF562	Nuclear
TTC9C	Cytosol
RFX8	Secretory
ZNF563	Nuclear
ZNF564	Nuclear
YARS	Cytosol
S100P	Cytosol
ZNF565	Uncertain
HIGD1A	Unclassified
ZNF566	Nuclear
DGCR6	Nuclear
CABIN1	Nuclear
ZNF567	Nuclear
RPTOR	Cytosol
ZNF568	Secretory
DGCR8	Nuclear
ZNF569	Nuclear
PTK2B	Cytosol
RALGAPA1	Cytosol
SLC25A40	Mitochondria
RALGAPA2	Cytosol
KCMF1	Cytosol
SLC25A42	Mitochondria
SLC25A43	Mitochondria
ULK1	Cytosol
SLC25A44	Mitochondria
CTC1	Cytosol
CCNE1	Nuclear
TBC1D20	Secretory
LPHN1	Secretory
CCNE2	Nuclear
ULK2	Cytosol
NDE1	Cytosol
TBC1D21	Cytosol
SLC25A46	Mitochondria
SLC25A1	Mitochondria
LPHN2	Secretory
ULK3	Cytosol
LPHN3	Unclassified
TMEM80	Secretory
ULK4	Cytosol
SLC25A3	Mitochondria
TBC1D23	Cytosol
AP5M1	Cytosol
ECE1	Secretory
SLC25A4	Mitochondria
TBC1D24	Cytosol
SLC25A5	Mitochondria
TBC1D25	Cytosol
ECE2	Cytosol
SLC25A6	Mitochondria
SSR1	Secretory
SSR3	Secretory
PTGES2	Mitochondria
SSR4	Secretory
PTGES3	Cytosol
APLP1	Secretory
EZH1	Nuclear
KLK10	Secretory
APLP2	Secretory
KDM4A	Nuclear
EZH2	Nuclear
WDR45B	Cytosol
KDM4B	Nuclear
ARHGAP1	Cytosol
KDM4C	Nuclear
KDM4D	Nuclear
IFITM3	Cytosol
TBC1D2B	Cytosol
SWSAP1	Cytosol
ARHGAP4	Cytosol
TMEM8A	Secretory
LAT2	Secretory
CTCF	Nuclear
ARHGAP5	Cytosol
CASKIN1	Cytosol
STAM2	Cytosol
CASKIN2	Cytosol
AFAP1L1	Cytosol
AFAP1L2	Cytosol
TGFBR1	Secretory
C19orf10	Nuclear
LMX1B	Nuclear
TGFBR2	Secretory
NCEH1	Secretory
MAN1C1	Secretory
C19orf12	Cytosol
TGFBR3	Nuclear
AIF1L	Cytosol
LRRC57	Cytosol
LRRC58	Cytosol
LRRC59	Secretory
UBTF	Nuclear
MAPK8IP1	Cytosol
ARHGAP42	Cytosol
LATS1	Cytosol
CSRP1	Cytosol
CSRP2	Cytosol
VKORC1L1	Secretory
FAM204A	Nuclear
LATS2	Cytosol
ARHGAP44	Cytosol
MAPK8IP3	Cytosol
CSRP3	Cytosol
FOPNL	Cytosol
SAFB2	Nuclear
UGP2	Cytosol
PUS10	Nuclear
PRUNE	Cytosol
OLFM1	Secretory
OLFM2	Cytosol
KNOP1	Nuclear
SNW1	Nuclear
RABGGTA	Cytosol
VWF	Cytosol
RABGGTB	Cytosol
KLHDC8B	Secretory
GNG2	Secretory
ZNF570	Nuclear
MISP	Mitochondria
ZNF571	Cytosol
GNG4	Secretory
ZXDC	Nuclear
ZNF572	Nuclear
GNG5	Secretory
CCSAP	Mitochondria
MYADM	Secretory
EXOSC1	Nuclear
TRAPPC2L	Cytosol
ZNF573	Nuclear
EXOSC2	Nuclear
GNG7	Secretory
IGF2BP1	Nuclear
MEPCE	Nuclear
WEE1	Nuclear
ZNF574	Nuclear
EXOSC3	Nuclear
ZNF575	Unclassified
IGF2BP2	Nuclear
EXOSC4	Nuclear
ZNF576	Unclassified
HIGD2A	Mitochondria
IGF2BP3	Nuclear
EXOSC5	Nuclear
EXOSC6	Nuclear
ZNF578	Nuclear
EXOSC7	Nuclear
UNC45A	Cytosol
UNC45B	Uncertain
ZNF579	Nuclear
EXOSC8	Nuclear
EXOSC9	Nuclear
SLC25A51	Mitochondria
SLC25A52	Mitochondria
MLXIP	Cytosol
PRPS1	Cytosol
TBC1D30	Secretory
HIRIP3	Nuclear
PRPS2	Cytosol
TBC1D31	Secretory
RAB11FIP1	Secretory
TBC1D32	Cytosol
RAB11FIP2	Secretory
TBKBP1	Cytosol
RAB11FIP3	Nuclear
TMEM92	Secretory
RAB11FIP4	Nuclear
RAB11FIP5	Nuclear
HOMEZ	Nuclear
ALDH1A1	Cytosol
ALDH1A2	Nuclear
ALDH1A3	Cytosol
TMEM97	Secretory
ALMS1	Cytosol
PPP1R10	Nuclear
NCKAP5L	Cytosol
TMPPE	Secretory
RCE1	Secretory
SCD	Secretory
PPP1R11	Cytosol
IL6	Secretory
FAM8A1	Secretory
GSTO1	Cytosol
GSTO2	Cytosol
IL8	Secretory
DPT	Cytosol
KDM5A	Nuclear
KDM5B	Nuclear
KDM5C	Nuclear
DDX10	Nuclear
DPP10	Cytosol
KDM5D	Nuclear
DDX11	Cytosol
PPP1R18	Nuclear
TMEM9B	Secretory
HUWE1	Cytosol
HMGA1	Nuclear
HMGA2	Nuclear
TPD52L1	Cytosol
DDX17	Nuclear
TPD52L2	Cytosol
LRRC61	Unclassified
DDX18	Nuclear
LYSMD1	Cytosol
C19orf25	Secretory
LYSMD2	Cytosol
LYSMD3	Secretory
IL18R1	Secretory
C19orf26	Secretory
POLG2	Mitochondria
LYSMD4	Secretory
DCXR	Cytosol
ILK	Cytosol
VIPAS39	Cytosol
UROC1	Nuclear
OVOL1	Nuclear
OVOL2	Nuclear
COL9A2	Cytosol
COL9A3	Cytosol
MITF	Cytosol
MADD	Cytosol
CATSPER1	Secretory
KRAS	Secretory
CATSPER3	Nuclear
SNX1	Cytosol
SNX2	Cytosol
SNX3	Cytosol
SNX4	Cytosol
ZNF580	Nuclear
SNX5	Cytosol
ZNF581	Nuclear
DISP1	Secretory
PIKFYVE	Cytosol
SNX6	Cytosol
SHISA2	Secretory
DISP2	Uncertain
SNX7	Cytosol
UBALD1	Cytosol
ZNF583	Nuclear
SNX8	Cytosol
SHISA4	Secretory
UBALD2	Cytosol
SMUG1	Cytosol
ZNF584	Nuclear
SNX9	Cytosol
SHISA5	Secretory
ZNF586	Nuclear
ZNF587	Nuclear
EPRS	Cytosol
APPBP2	Cytosol
ZNF589	Nuclear
SHISA9	Secretory
C5orf15	Secretory
C1QBP	Mitochondria
ADH5	Cytosol
SCAND1	Cytosol
ADH7	Cytosol
COIL	Nuclear
POGK	Nuclear
CCNG1	Secretory
SCAND3	Nuclear
NHS	Secretory
THADA	Cytosol
CCNG2	Nuclear
CPNE1	Cytosol
CATSPERG	Unclassified
CENPBD1	Cytosol
LMBRD1	Secretory
CPNE2	Cytosol
LMBRD2	Secretory
CPNE3	Cytosol
CPNE4	Cytosol
SYCP1	Nuclear
PHYKPL	Cytosol
SUSD1	Secretory
CPNE7	Cytosol
KIAA1919	Secretory
ALDH1B1	Mitochondria
PEPD	Cytosol
SUSD2	Secretory
CPNE8	Cytosol
SUSD5	Secretory
MSL1	Nuclear
AREL1	Secretory
MTHFSD	Nuclear
MSL2	Nuclear
CERK	Secretory
MYSM1	Nuclear
MSL3	Nuclear
PPP1R21	Cytosol
DMPK	Cytosol
NCOA1	Nuclear
POGZ	Nuclear
NCOA2	Nuclear
GSTP1	Cytosol
KDM6A	Nuclear
NCOA3	Nuclear
SRRM1	Nuclear
NCOA4	Secretory
KDM6B	Nuclear
SRRM2	Nuclear
NCOA5	Nuclear
DDX20	Nuclear
PPP1R26	Cytosol
NCOA6	Nuclear
DDX21	Nuclear
SNRNP25	Uncertain
FAN1	Nuclear
NCOA7	Cytosol
TUBAL3	Cytosol
DDX23	Nuclear
SNRNP27	Nuclear
DDX24	Nuclear
HMGB1	Cytosol
HMGB2	Cytosol
HMGB3	Cytosol
CYP2R1	Secretory
DDX27	Nuclear
SRSF10	Nuclear
DDX28	Secretory
SRSF11	Nuclear
SAC3D1	Cytosol
SRSF12	Nuclear
KRIT1	Uncertain
SLC12A1	Secretory
FN3KRP	Cytosol
C19orf33	Cytosol
SLC12A2	Secretory
N4BP2L2	Nuclear
SLC12A4	Secretory
SLC12A5	Uncertain
SLC12A6	Secretory
SLC12A7	Secretory
C19orf38	Uncertain
OCIAD1	Mitochondria
AIDA	Cytosol
EPS8	Cytosol
SLC12A8	Secretory
OCIAD2	Mitochondria
SLC12A9	Secretory
TFCP2	Cytosol
CD274	Secretory
FAM206A	Cytosol
MSLN	Secretory
CD276	Secretory
HIATL1	Secretory
KTI12	Cytosol
KIAA1462	Mitochondria
MAEA	Cytosol
KIAA1467	Secretory
KIAA1468	Cytosol
BYSL	Nuclear
DR1	Nuclear
FAXDC2	Unclassified
AKTIP	Cytosol
SFI1	Uncertain
CES1	Nuclear
ZNF354A	Nuclear
ZNF354B	Nuclear
CES2	Nuclear
ZNF592	Nuclear
ZNF354C	Cytosol
ZNF593	Nuclear
CES3	Unclassified
ZNF594	Nuclear
ZNF597	Nuclear
C5orf22	Cytosol
ADI1	Cytosol
ZNF598	Nuclear
C5orf24	Nuclear
NIN	Cytosol
PGPEP1	Cytosol
MAGOH	Cytosol
CYP51A1	Secretory
SCN1B	Secretory
KIAA0141	Uncertain
STYXL1	Cytosol
CRYZL1	Cytosol
TDP1	Uncertain
CTF1	Cytosol
TDP2	Cytosol
PSPC1	Nuclear
TGFBRAP1	Cytosol
UNC93B1	Secretory
ECH1	Mitochondria
S100A1	Cytosol
DNMBP	Cytosol
S100A2	Cytosol
S100A3	Cytosol
S100A4	Cytosol
S100A5	Cytosol
S100A6	Cytosol
S100A7	Cytosol
S100A8	Uncertain
ARL6IP4	Nuclear
GSE1	Nuclear
ARL6IP5	Secretory
TSC1	Cytosol
S100A9	Cytosol
ARL6IP6	Nuclear
TSC2	Cytosol
CLEC2B	Secretory
ANPEP	Uncertain
KDM7A	Nuclear
UBAC1	Cytosol
UBAC2	Secretory
PPP1R35	Cytosol
DDX31	Nuclear
PPP1R37	Cytosol
SNRNP35	Nuclear
TMEM183A	Uncertain
KANSL1L	Uncertain
STAP2	Cytosol
CYP2S1	Secretory
FAM120A	Nuclear
NUP210L	Unclassified
INA	Unclassified
FAM120B	Cytosol
TAPBP	Secretory
FAM120C	Nuclear
GIN1	Nuclear
C19orf40	Cytosol
NID1	Secretory
SET	Nuclear
MAF1	Cytosol
NID2	Secretory
EPT1	Secretory
FXR1	Nuclear
PPP1R3B	Uncertain
DMRTA1	Secretory
C19orf43	Nuclear
FXR2	Nuclear
NGLY1	Cytosol
C19orf44	Cytosol
PPP1R3D	Cytosol
EHD1	Cytosol
EHD2	Cytosol
PPP1R3F	Secretory
SC5D	Secretory
C19orf47	Nuclear
EHD3	Cytosol
EHD4	Cytosol
FRA10AC1	Uncertain
MXI1	Uncertain
FAM207A	Nuclear
RPS2	Nuclear
HELZ2	Nuclear
RPS3	Nuclear
LRRC8A	Secretory
RPS5	Nuclear
LRRC8B	Secretory
RPS6	Nuclear
LRRC8C	Secretory
CYBA	Secretory
RPS7	Nuclear
LRRC8D	Secretory
RPS8	Nuclear
LRRC8E	Secretory
PSKH1	Secretory
CAPS2	Cytosol
PLCB1	Cytosol
PLCB2	Cytosol
HMGCL	Mitochondria
PLCB3	Cytosol
PLCB4	Secretory
MAFF	Nuclear
MAFG	Nuclear
COL18A1	Secretory
RPSA	Nuclear
MAFK	Nuclear
HMGCR	Secretory
DDX3X	Nuclear
DDX3Y	Nuclear
PER1	Cytosol
PER2	Nuclear
PER3	Cytosol
C5orf30	Cytosol
RHCG	Unclassified
HSBP1	Cytosol
SF1	Nuclear
C5orf34	Cytosol
SUDS3	Nuclear
SCN2A	Nuclear
TPGS1	Nuclear
TPGS2	Cytosol
DSE	Secretory
CAPSL	Unclassified
CDKN1A	Nuclear
CDKN1B	Cytosol
CDKN1C	Uncertain
NUFIP1	Nuclear
ECI1	Mitochondria
ECI2	Secretory
PHLPP1	Cytosol
NUFIP2	Nuclear
CRYGS	Cytosol
PHLPP2	Cytosol
BCL11A	Nuclear
KIFAP3	Cytosol
BCL11B	Nuclear
SERP1	Secretory
WWOX	Secretory
DSP	Uncertain
SNRNP40	Nuclear
CLEC3B	Nuclear
CETN2	Cytosol
DST	Uncertain
CETN3	Cytosol
DDX41	Nuclear
DDX42	Nuclear
DDX43	Cytosol
CTGF	Uncertain
VEZT	Secretory
TMEM184A	Secretory
DDX60L	Nuclear
SNRNP48	Nuclear
TMEM184B	Uncertain
SFN	Cytosol
SNAI2	Unclassified
TMEM184C	Secretory
RBFOX2	Nuclear
DDX46	Nuclear
DDX47	Nuclear
HLA-A	Secretory
SH3BGRL	Cytosol
ARL10	Mitochondria
HLA-B	Secretory
DDX49	Nuclear
HLA-C	Secretory
CYC1	Mitochondria
CLEC11A	Cytosol
RFXANK	Cytosol
HLA-E	Secretory
ARHGAP11A	Uncertain
C19orf52	Mitochondria
PTEN	Cytosol
ARL14	Cytosol
HLA-F	Secretory
C19orf53	Nuclear
ARL15	Secretory
C19orf54	Cytosol
ARL16	Cytosol
C19orf55	Cytosol
PTER	Cytosol
C19orf57	Nuclear
FAM208A	Nuclear
FAM208B	Nuclear
PLSCR1	Secretory
WWP1	Secretory
WWP2	Secretory
RSL24D1	Nuclear
PLSCR4	Cytosol
TRAPPC6A	Cytosol
FSTL1	Secretory
TRAPPC6B	Cytosol
UGT8	Secretory
FSTL3	Uncertain
FSTL4	Uncertain
MNS1	Cytosol
PA2G4	Cytosol
SPIRE1	Uncertain
SPIRE2	Cytosol
CSNK1A1	Uncertain
NUBP1	Cytosol
NUBP2	Cytosol
PES1	Nuclear
FAM50A	Cytosol
SH3RF1	Cytosol
MIEN1	Cytosol
CYCS	Nuclear
SH3RF2	Secretory
FAM50B	Nuclear
RABGAP1L	Cytosol
SH3RF3	Cytosol
INPP4A	Cytosol
INPP4B	Cytosol
GNB1L	Cytosol
C5orf42	Cytosol
C5orf45	Cytosol
C5orf46	Secretory
OTX1	Nuclear
CDKN2A	Cytosol
CDKN2B	Cytosol
L1CAM	Secretory
COLQ	Cytosol
CDKN2C	Cytosol
CDKN2D	Cytosol
ABCC10	Secretory
HMBOX1	Nuclear
SUPV3L1	Mitochondria
DTL	Nuclear
DYNLL1	Cytosol
DYNLL2	Cytosol
TGFB1I1	Cytosol
TNIK	Cytosol
GSG2	Nuclear
NUBPL	Mitochondria
ITPA	Cytosol
BBS2	Cytosol
PDE10A	Unclassified
DDX50	Nuclear
BBS4	Cytosol
BBS5	Cytosol
DDX51	Nuclear
DDX52	Nuclear
AIG1	Secretory
BBS7	Cytosol
DDX54	Nuclear
ZFAT	Nuclear
TMEM185B	Secretory
DDX55	Nuclear
RAB3IL1	Cytosol
BBS9	Cytosol
CYP2U1	Secretory
TINAGL1	Uncertain
FAM122A	Nuclear
DDX56	Nuclear
FAM122B	Uncertain
DDX58	Cytosol
CCNJL	Uncertain
PTDSS1	Secretory
YIPF1	Secretory
DDX59	Cytosol
PTDSS2	Secretory
YIPF2	Secretory
C19orf60	Cytosol
SELENBP1	Cytosol
YIPF3	Secretory
DTWD1	Cytosol
YIPF4	Secretory
DTWD2	Cytosol
YIPF5	Secretory
TDRP	Cytosol
DMRTC2	Cytosol
YIPF6	Secretory
UQCR10	Mitochondria
C19orf66	Cytosol
ALDH6A1	Mitochondria
C5AR2	Unclassified
C19orf68	Nuclear
RALBP1	Cytosol
DHX8	Nuclear
DHX9	Nuclear
TROAP	Cytosol
IPP	Cytosol
SLC4A1	Unclassified
SLC4A2	Secretory
SLC4A4	Secretory
PPP2R4	Cytosol
C12orf4	Cytosol
GPALPP1	Nuclear
C12orf5	Cytosol
SLC4A7	Secretory
PLCD1	Secretory
LAYN	Secretory
SLC4A8	Secretory
PLCD3	Secretory
PLCD4	Cytosol
PCBD1	Cytosol
PCBD2	Cytosol
ITGA1	Secretory
NIFK	Nuclear
GNL1	Cytosol
ITGA2	Secretory
GNL2	Nuclear
ITGA3	Secretory
GNL3	Nuclear
UAP1L1	Cytosol
PARP10	Cytosol
NDRG1	Cytosol
COPB1	Cytosol
ITGA4	Secretory
RHEB	Cytosol
NDRG2	Cytosol
COPB2	Cytosol
PARP12	Secretory
ITGA5	Secretory
F11R	Secretory
NDRG3	Cytosol
NDRG4	Cytosol
ITGA6	Secretory
MOV10	Nuclear
ITGA7	Secretory
PARP14	Cytosol
PARP15	Cytosol
INPP5A	Secretory
SDR16C5	Secretory
PARP16	Secretory
NLK	Cytosol
C5orf51	Cytosol
INPP5B	Cytosol
INPP5D	Cytosol
NLN	Cytosol
C5orf54	Cytosol
INPP5E	Cytosol
INPP5F	Cytosol
INPP5J	Cytosol
NFXL1	Secretory
INPP5K	Secretory
SASS6	Cytosol
COMP	Uncertain
ACVR1B	Secretory
ACVR1C	Secretory
AP5S1	Cytosol
KIAA1958	Nuclear
COMT	Cytosol
ATP6V1B1	Cytosol
DEDD	Nuclear
ATP6V1B2	Cytosol
SHB	Cytosol
LCA5	Uncertain
ITGAM	Unclassified
TOPORS	Nuclear
GSTT1	Cytosol
SAAL1	Cytosol
ADORA1	Secretory
NKX2-1	Nuclear
MCRS1	Nuclear
DUT	Cytosol
DMTN	Cytosol
SHH	Unclassified
DDX60	Nuclear
TBC1D8B	Cytosol
NKX2-5	Nuclear
FAR1	Secretory
FAR2	Uncertain
ITGAV	Secretory
CTIF	Cytosol
TIMMDC1	Mitochondria
NKX2-8	Cytosol
ITGAX	Secretory
GPRIN1	Secretory
GPRIN2	Cytosol
GPRIN3	Unclassified
C19orf70	Mitochondria
SMURF1	Uncertain
SMURF2	Cytosol
PHOSPHO2	Cytosol
HENMT1	Cytosol
ADRA1B	Secretory
TSFM	Mitochondria
XDH	Cytosol
IGF2	Nuclear
TOR1AIP1	Nuclear
ANKRD33B	Secretory
TOR1AIP2	Secretory
RUSC1	Secretory
PLCE1	Cytosol
RUSC2	Uncertain
THEMIS2	Cytosol
PCDHA3	Secretory
CHRNA3	Cytosol
PCDHA4	Secretory
GORAB	Nuclear
SEC22A	Secretory
PCDHA5	Secretory
CHRNA5	Secretory
APOBEC3A	Cytosol
KBTBD2	Cytosol
PCDHA6	Secretory
SEC22C	Uncertain
APOBEC3B	Nuclear
KBTBD4	Cytosol
APOBEC3C	Nuclear
APOBEC3D	Nuclear
ITGB1	Secretory
ITGB2	Secretory
KBTBD6	Uncertain
TNK1	Cytosol
ITGB3	Secretory
KBTBD7	Uncertain
APOBEC3F	Nuclear
TNK2	Secretory
ITGB4	Secretory
APOBEC3G	Uncertain
KBTBD8	Cytosol
ITGB5	Secretory
ITGB6	Secretory
BACE1	Secretory
EMC1	Secretory
POLB	Nuclear
IDH3A	Mitochondria
NMI	Cytosol
PSAT1	Cytosol
ITGB8	Secretory
BACE2	Secretory
EMC2	Secretory
SLC17A5	Secretory
IDH3B	Mitochondria
STUB1	Cytosol
EMC3	Secretory
SLC17A7	Unclassified
EMC4	Secretory
POLE	Nuclear
C5orf63	Mitochondria
ADM2	Uncertain
MAGEA4	Cytosol
EMC6	Secretory
POLG	Mitochondria
EMC7	Secretory
POLH	Nuclear
IDH3G	Mitochondria
EMC8	Secretory
POLI	Cytosol
EMC9	Uncertain
KCTD10	Cytosol
WISP2	Secretory
POLK	Nuclear
KCTD12	Cytosol
CCNL1	Nuclear
POLL	Cytosol
CCNL2	Nuclear
KCTD13	Cytosol
CLYBL	Mitochondria
POLM	Cytosol
KCTD14	Cytosol
NMU	Secretory
ACVR2A	Secretory
KCTD15	Nuclear
COX6B1	Mitochondria
ACVR2B	Secretory
NRCAM	Secretory
PUS7L	Uncertain
POLQ	Nuclear
KCTD17	Cytosol
KCTD18	Nuclear
ATP6V1C1	Cytosol
ATP6V1C2	Cytosol
DCAF4	Nuclear
DCAF5	Nuclear
DYNC2LI1	Cytosol
DCAF6	Uncertain
DCAF7	Cytosol
SPATC1L	Unclassified
SNRNP70	Nuclear
TOP2A	Nuclear
TOP2B	Nuclear
MLST8	Cytosol
TNKS	Cytosol
TBC1D9B	Cytosol
HLTF	Nuclear
STAT1	Cytosol
STAT2	Cytosol
FAM124A	Nuclear
STAT3	Cytosol
STAT6	Cytosol
KIF13A	Cytosol
MT-CYB	Uncertain
JKAMP	Secretory
C19orf81	Secretory
CPSF1	Nuclear
KIF13B	Cytosol
CPSF2	Nuclear
GAB1	Cytosol
CPSF3	Nuclear
GAB2	Cytosol
CPSF4	Nuclear
CPSF6	Nuclear
STPG1	Secretory
CPSF7	Nuclear
SKIL	Nuclear
ABO	Secretory
F13B	Secretory
TTLL11	Secretory
MAGT1	Secretory
ARL4A	Secretory
TTLL12	Cytosol
SEL1L3	Secretory
ABR	Cytosol
ARL4C	Secretory
ARL4D	Secretory
NFKB1	Cytosol
HYLS1	Cytosol
NFKB2	Cytosol
PCDHB2	Secretory
FASN	Cytosol
PCDHB3	Secretory
SEC23A	Cytosol
PCDHB5	Secretory
SEC23B	Cytosol
SLCO1B3	Uncertain
PCDHB8	Secretory
SAP30BP	Nuclear
MAGEB1	Cytosol
SARS	Cytosol
FAM53B	Cytosol
FARP1	Secretory
SPEG	Secretory
FAM53C	Cytosol
HSPA13	Secretory
FARP2	Secretory
HSPA14	Cytosol
NAA10	Cytosol
DEF6	Cytosol
NAA11	Cytosol
DEF8	Cytosol
KCTD20	Cytosol
KCTD21	Cytosol
POMK	Secretory
SPEN	Nuclear
NAA15	Cytosol
NAA16	Cytosol
IGHV3-7	Cytosol
ALG11	Secretory
NNT	Mitochondria
ALG12	Secretory
ALG13	Cytosol
KIAA0195	Secretory
MITD1	Cytosol
KIAA0196	Cytosol
ALG14	Secretory
POMP	Cytosol
ECM1	Cytosol
HSPA1A	Nuclear
PCDHGA2	Secretory
PCDHGA3	Secretory
PCDHGA4	Secretory
MSR1	Cytosol
PCDHGA6	Unclassified
PCDHGA7	Unclassified
RCL1	Nuclear
PCDHGA8	Secretory
PCDHGA9	Secretory
CLEC7A	Secretory
TOP3A	Secretory
S100A10	Nuclear
TOP3B	Nuclear
S100A11	Cytosol
HSPA1L	Cytosol
S100A13	Cytosol
HMOX1	Secretory
S100A14	Secretory
FAT1	Secretory
HMOX2	Secretory
S100A16	Cytosol
FAT2	Secretory
ZC4H2	Cytosol
STAU1	Nuclear
FAT3	Uncertain
FAT4	Secretory
STAU2	Nuclear
BLMH	Cytosol
ADNP	Nuclear
LMNB1	Nuclear
MSRA	Cytosol
LMNB2	Nuclear
LCMT1	Cytosol
LCMT2	Cytosol
ACD	Cytosol
ACE	Secretory
AP2A1	Secretory
ATXN10	Cytosol
AP2A2	Secretory
VTCN1	Secretory
NDUFA4L2	Unclassified
IL31RA	Secretory
NOLC1	Nuclear
PON1	Uncertain
ARL5A	Secretory
UBFD1	Cytosol
CRYL1	Cytosol
GPR19	Secretory
PON2	Secretory
ANKEF1	Secretory
ARL5B	Uncertain
PON3	Secretory
PLCG1	Cytosol
PLCG2	Cytosol
YME1L1	Mitochondria
SEC24A	Cytosol
SEC24B	Cytosol
TYRO3	Secretory
FAM171B	Secretory
SEC24C	Cytosol
SLMO1	Uncertain
SEC24D	Cytosol
DDX19A	Cytosol
SLMO2	Nuclear
NOG	Uncertain
COPA	Cytosol
MIER1	Nuclear
EME1	Nuclear
EME2	Secretory
MIER2	Nuclear
MAGEC1	Cytosol
CHRDL1	Secretory
MIER3	Nuclear
COPE	Cytosol
IGHD	Unclassified
GNG10	Secretory
CHRDL2	Secretory
ATXN1L	Nuclear
GNG11	Secretory
NAA20	Cytosol
GNG12	Secretory
GNG13	Secretory
FPGS	Cytosol
FPGT	Cytosol
PSMD10	Cytosol
SCN7A	Cytosol
RGPD3	Nuclear
SUB1	Cytosol
PSMD11	Cytosol
ACVR1	Secretory
NAA25	Cytosol
PSMD12	Cytosol
PSMD13	Cytosol
METTL1	Nuclear
PSMD14	Cytosol
IGHM	Uncertain
NOV	Nuclear
RGPD8	Nuclear
METTL3	Nuclear
TMEM101	Secretory
METTL4	Uncertain
TMEM102	Cytosol
METTL5	Cytosol
SYT10	Secretory
ASB1	Cytosol
METTL6	Cytosol
DMWD	Cytosol
SYT11	Secretory
PCDHGB1	Secretory
ASB2	Cytosol
TMEM104	Secretory
PSMC3IP	Uncertain
PCDHGB2	Secretory
SYT12	Secretory
METTL8	Secretory
LEPREL1	Secretory
ATP6V1E1	Cytosol
LEPREL2	Nuclear
ATP6V1E2	Cytosol
METTL9	Secretory
TMEM107	Secretory
PCDHGB4	Secretory
SYT14	Cytosol
TMEM108	Secretory
DXO	Uncertain
ASB6	Cytosol
TMEM109	Secretory
ASB7	Nuclear
SYT16	Cytosol
PCDHGB7	Secretory
SYT17	Secretory
ASB8	Cytosol
ASB9	Cytosol
NSA2	Nuclear
KRI1	Nuclear
C7orf55-LUC7L2	Nuclear
SKI	Nuclear
BVES	Secretory
NDNF	Secretory
ISYNA1	Cytosol
FAM126A	Secretory
GPM6A	Secretory
FAM126B	Secretory
RREB1	Nuclear
CYTH1	Cytosol
CYTH2	Cytosol
CYTH3	Cytosol
GIT1	Cytosol
ADA	Cytosol
GIT2	Cytosol
PPP1R9A	Uncertain
CLEC16A	Cytosol
SAT2	Cytosol
PPP1R9B	Mitochondria
MAL2	Secretory
TAB1	Cytosol
MT-ATP6	Mitochondria
TAB2	Cytosol
TAB3	Cytosol
MT-ATP8	Secretory
AP2B1	Secretory
ELMSAN1	Nuclear
ADK	Cytosol
EDIL3	Secretory
GRID1	Secretory
ADM	Secretory
SPTLC1	Secretory
SPTLC2	Secretory
ADO	Cytosol
SPTLC3	Secretory
COQ2	Mitochondria
COQ3	Secretory
COQ4	Secretory
TP53	Nuclear
PLCH1	Secretory
COQ5	Secretory
SPG7	Mitochondria
PLCH2	Mitochondria
COQ6	Secretory
ANKRD36C	Cytosol
COQ7	Secretory
AGMAT	Mitochondria
TYRP1	Secretory
COQ9	Mitochondria
FAM172A	Nuclear
MNX1	Nuclear
PEX1	Secretory
GPKOW	Nuclear
PRRC1	Cytosol
PEX2	Secretory
PEX3	Secretory
BACH1	Cytosol
BACH2	Cytosol
MAGED1	Cytosol
ARFRP1	Secretory
PEX5	Cytosol
MAGED2	Cytosol
PEX6	Secretory
ATXN2L	Uncertain
NPL	Cytosol
PEX7	Cytosol
NAA30	Cytosol
SCN8A	Unclassified
SLC9A1	Secretory
PGRMC1	Secretory
SLC9A2	Secretory
PGRMC2	Secretory
NAA35	Cytosol
SDCBP2	Cytosol
NAA38	Uncertain
PTK2	Cytosol
SLC9A6	Secretory
SLC9A7	Secretory
SLC9A8	Secretory
SLC9A9	Secretory
TOMM20	Mitochondria
PTK6	Cytosol
PTK7	Secretory
TMEM115	Secretory
TOMM22	Mitochondria
PCDHGC3	Secretory
DYM	Cytosol
TMEM117	Secretory
B3GAT3	Secretory
FSD1L	Cytosol
PCDHGC5	Secretory
MST1	Cytosol
DNMT3A	Nuclear
DNMT3B	Nuclear
TINF2	Nuclear
RCN1	Nuclear
COASY	Cytosol
RCN2	Secretory
ATG16L1	Cytosol
RCN3	Nuclear
SFPQ	Nuclear
YKT6	Cytosol
BAHD1	Nuclear
PANK1	Cytosol
PANK2	Cytosol
SLK	Cytosol
PANK3	Cytosol
PANK4	Cytosol
PHF10	Nuclear
PHF11	Nuclear
HDGF	Cytosol
PHF12	Nuclear
PHF13	Nuclear
CACNB3	Cytosol
FAM127C	Cytosol
LRFN1	Secretory
PHF14	Nuclear
SLC43A1	Secretory
SLC43A2	Secretory
SUCO	Secretory
LRFN3	Secretory
SLC43A3	Secretory
KIF16B	Cytosol
LRFN4	Secretory
HIC1	Nuclear
PXMP2	Secretory
HIC2	Nuclear
PHF19	Nuclear
PITX1	Cytosol
PXMP4	Secretory
PITX2	Nuclear
SGPL1	Secretory
WTAP	Nuclear
TKTL2	Cytosol
CBFB	Cytosol
MSTN	Secretory
GPR34	Cytosol
AEN	Nuclear
GPR37	Uncertain
FAM177A1	Secretory
POP1	Nuclear
RRAD	Cytosol
MMP10	Uncertain
GPR39	Secretory
MMP11	Nuclear
AES	Cytosol
TP63	Nuclear
MYH10	Cytosol
PYGB	Cytosol
MMP12	Unclassified
POP4	Nuclear
MYH11	Cytosol
MMP13	Cytosol
POP5	Nuclear
MMP14	Secretory
MMP15	Secretory
POP7	Nuclear
MYH14	Cytosol
MMP16	Secretory
MYH15	Cytosol
DACT1	Cytosol
MMP17	Secretory
FAM173A	Mitochondria
FAM173B	Mitochondria
HVCN1	Secretory
MMP19	Secretory
CNPY2	Nuclear
CSNK1G1	Cytosol
CNPY3	Nuclear
PYGL	Cytosol
PYGM	Cytosol
CSNK1G2	Secretory
CNPY4	Nuclear
COPG1	Cytosol
CSNK1G3	Secretory
MFI2	Secretory
COPG2	Cytosol
RRAS	Secretory
PAIP1	Cytosol
MAGEE1	Cytosol
PAIP2	Cytosol
CAPZB	Cytosol
FAH	Cytosol
LITAF	Secretory
FARS2	Secretory
IGHMBP2	Nuclear
NAA40	Cytosol
CCNDBP1	Cytosol
SFSWAP	Nuclear
SLC9B2	Secretory
FAP	Secretory
UPF3A	Nuclear
UPF3B	Nuclear
FAS	Secretory
ILF2	Nuclear
ILF3	Nuclear
FAU	Nuclear
TMEM123	Secretory
EHBP1L1	Cytosol
HMGXB3	Nuclear
FARSA	Nuclear
TMEM125	Cytosol
ATP6V1G1	Cytosol
ATP6V1G2	Nuclear
FARSB	Nuclear
HMGXB4	Nuclear
TMEM127	Secretory
TOMM34	Cytosol
TMEM128	Secretory
CYP4B1	Cytosol
TMEM129	Secretory
OXCT1	Mitochondria
SYMPK	Nuclear
IKBKAP	Cytosol
PIK3C3	Cytosol
GFAP	Secretory
HSPA4L	Cytosol
ERC1	Cytosol
BRMS1L	Nuclear
PMPCA	Mitochondria
AIM1	Nuclear
PMPCB	Mitochondria
AIM2	Unclassified
PHF20	Nuclear
NAPRT1	Cytosol
SMO	Secretory
PHF23	Nuclear
PTAFR	Secretory
ARFGAP1	Uncertain
UBXN1	Cytosol
NTNG1	Secretory
ST3GAL1	Secretory
ARFGAP2	Cytosol
ST3GAL2	Secretory
IVD	Mitochondria
SMS	Cytosol
SAV1	Cytosol
ARFGAP3	Cytosol
ST3GAL3	Secretory
UBXN4	Secretory
ST3GAL4	Secretory
HID1	Cytosol
ST3GAL5	Secretory
UBXN6	Cytosol
PIK3CA	Cytosol
ST3GAL6	Secretory
UBXN7	Nuclear
PIK3CB	Cytosol
CTNS	Secretory
PIK3CD	Cytosol
LZIC	Cytosol
C1QL1	Secretory
PBDC1	Cytosol
IVL	Cytosol
TMCO1	Secretory
AFM	Cytosol
TMCO3	Secretory
MRPL1	Secretory
TMCO4	Cytosol
MRPL2	Secretory
ANKMY2	Cytosol
AFP	Cytosol
MRPL3	Secretory
ARL8A	Secretory
TMCO6	Cytosol
MRPL4	Secretory
ARL8B	Secretory
ZWILCH	Cytosol
TP73	Nuclear
MMP24	Secretory
TSKU	Secretory
MRPL9	Secretory
MANF	Nuclear
FAM174A	Secretory
FAM174B	Secretory
SPTBN1	Nuclear
SFR1	Cytosol
SPTBN2	Nuclear
SPTBN4	Uncertain
FAM57A	Secretory
FNBP1L	Cytosol
GATAD2A	Nuclear
MAGEF1	Uncertain
NRK	Unclassified
IGKC	Cytosol
GATAD2B	Nuclear
SREK1	Nuclear
NRM	Nuclear
NAA50	Cytosol
FBL	Nuclear
MALT1	Cytosol
TMEM131	Secretory
TADA2A	Nuclear
TOMM40	Mitochondria
TMEM134	Secretory
TADA2B	Nuclear
ALDH1L1	Mitochondria
TMEM135	Secretory
PCGF1	Nuclear
ALDH1L2	Mitochondria
CYSTM1	Secretory
PCGF2	Nuclear
PCGF3	Nuclear
TMEM138	Secretory
GATA2	Nuclear
PCGF5	Nuclear
LAS1L	Nuclear
PCGF6	Nuclear
GATA3	Nuclear
NSD1	Nuclear
GSTZ1	Cytosol
GATA6	Nuclear
COBLL1	Cytosol
PTMA	Cytosol
CELF1	Nuclear
CELF2	Nuclear
SNN	Secretory
SEC61A1	Secretory
SEC61A2	Secretory
SUZ12	Nuclear
FAM129A	Cytosol
C14orf39	Unclassified
DCAKD	Secretory
FAM129B	Cytosol
AGA	Secretory
KIF18A	Nuclear
PHOX2B	Nuclear
KIF18B	Nuclear
EFCAB2	Cytosol
ANKS3	Unclassified
KEAP1	Cytosol
MUTYH	Nuclear
FURIN	Secretory
CHCHD1	Mitochondria
EFCAB6	Nuclear
ANKS6	Cytosol
MTIF2	Mitochondria
CHCHD2	Nuclear
HLA-DPB1	Unclassified
EFCAB7	Cytosol
CHCHD3	Mitochondria
MTIF3	Mitochondria
SWAP70	Cytosol
CHCHD4	Mitochondria
PTMS	Cytosol
CHCHD5	Nuclear
CHCHD6	Mitochondria
CHCHD7	Nuclear
FAXC	Mitochondria
AGK	Mitochondria
IMPACT	Cytosol
ASMTL	Cytosol
AGL	Cytosol
DYX1C1	Cytosol
GPR56	Secretory
MAOA	Mitochondria
MAOB	Mitochondria
AGT	Cytosol
IQCC	Nuclear
IQCD	Secretory
IQCE	Nuclear
IQCG	Cytosol
FAM175A	Nuclear
FAM175B	Cytosol
MED12L	Nuclear
SLC30A1	Secretory
SLC30A3	Secretory
SLC30A4	Secretory
FGFR1OP2	Secretory
NSF	Secretory
SLC30A5	Secretory
AMIGO1	Secretory
FUT10	Secretory
SLC30A6	Secretory
SLC30A7	Secretory
AMIGO2	Secretory
FUT11	Nuclear
AMIGO3	Secretory
NAIF1	Nuclear
SLC30A9	Mitochondria
KATNBL1	Cytosol
SCLT1	Cytosol
LURAP1L	Cytosol
CD2AP	Cytosol
GABBR2	Cytosol
HOXB13	Nuclear
BAMBI	Secretory
IMPAD1	Secretory
TMEM141	Mitochondria
VWA5A	Cytosol
AP5Z1	Cytosol
ZC3H10	Nuclear
TMEM143	Mitochondria
DYNLT1	Cytosol
HEXIM1	Nuclear
ZC3H13	Nuclear
IL36RN	Cytosol
TMEM147	Secretory
HEXIM2	Nuclear
ZC3H14	Nuclear
DYNLT3	Cytosol
ZC3H15	Nuclear
ZC3H18	Nuclear
TFAM	Mitochondria
VEGFA	Secretory
TCF12	Nuclear
TNFRSF14	Uncertain
VEGFB	Secretory
VEGFC	Secretory
ADSL	Cytosol
TNFRSF18	Secretory
TMEM14B	Uncertain
TMEM14C	Unclassified
TNFRSF19	Secretory
SON	Nuclear
TCF19	Cytosol
ADSS	Cytosol
UPK1A	Secretory
UPK1B	Secretory
TNFRSF1A	Secretory
EIF5A2	Cytosol
MAP2	Cytosol
TNFRSF1B	Secretory
TAF1	Nuclear
TAF2	Nuclear
MAP4	Cytosol
TAF3	Nuclear
TAF4	Nuclear
SUFU	Cytosol
MAP7	Nuclear
TAF5	Nuclear
TAF6	Nuclear
NADK2	Mitochondria
MAP9	Nuclear
TAF7	Cytosol
TAF8	Nuclear
TAF9	Cytosol
CARD6	Cytosol
GPR64	Secretory
EREG	Secretory
CARD8	Cytosol
MPC1	Mitochondria
MPC2	Mitochondria
GPR68	Secretory
AHR	Cytosol
CIAO1	Cytosol
CYLD	Cytosol
RILPL1	Cytosol
ASB13	Cytosol
PLCL2	Cytosol
AKR1A1	Cytosol
RILPL2	Cytosol
ANK1	Cytosol
CEBPA	Nuclear
SPESP1	Secretory
ANK2	Cytosol
CEBPB	Nuclear
ANK3	Nuclear
CEBPD	Unclassified
MED13L	Nuclear
THAP1	Nuclear
CHPT1	Secretory
CEBPG	Nuclear
THAP2	Nuclear
NINL	Cytosol
THAP3	Nuclear
THAP4	Nuclear
DCST1	Cytosol
PRRG1	Secretory
THAP5	Uncertain
THAP6	Unclassified
PRRG2	Secretory
THAP7	Nuclear
MAGEH1	Secretory
PRRG4	Secretory
THAP9	Nuclear
MAPT	Cytosol
NTM	Uncertain
SP1	Nuclear
SP2	Nuclear
SP3	Nuclear
SP4	Nuclear
RMI1	Nuclear
SP6	Nuclear
RMI2	Cytosol
SHKBP1	Cytosol
ATPAF1	Mitochondria
ANKH	Secretory
ATPAF2	Mitochondria
CEBPZ	Nuclear
MESDC1	Uncertain
AGAP2-AS1	Cytosol
MESDC2	Nuclear
TMEM154	Secretory
CD14	Secretory
TMEM156	Secretory
CRAMP1L	Nuclear
TMEM158	Secretory
MSX2	Cytosol
TMEM159	Secretory
SKP1	Cytosol
TNFRSF21	Secretory
SKP2	Nuclear
TCF20	Nuclear
CEP57L1	Uncertain
ANTXR1	Secretory
ANTXR2	Secretory
ZNF200	Nuclear
TNFRSF25	Secretory
FZD1	Secretory
VBP1	Cytosol
CRLF1	Secretory
ZNF202	Nuclear
FZD2	Secretory
TCF25	Secretory
FZD3	Secretory
FZD4	Secretory
CRLF3	Cytosol
ZNF205	Uncertain
FZD5	Secretory
HMGN1	Nuclear
FZD6	Secretory
HMGN2	Nuclear
FZD7	Secretory
ZNF207	Nuclear
HMGN3	Nuclear
FZD8	Secretory
G3BP1	Nuclear
HMGN4	Nuclear
HMGN5	Nuclear
G3BP2	Nuclear
LRRCC1	Cytosol
IGBP1	Cytosol
SEL1L	Secretory
SPR	Cytosol
IYD	Secretory
YY1AP1	Nuclear
SGPP1	Secretory
SGPP2	Secretory
PHF5A	Nuclear
AIP	Cytosol
SEPSECS	Cytosol
POT1	Cytosol
AKR1B1	Cytosol
SBNO1	Nuclear
RPS10	Nuclear
CHCHD10	Nuclear
SBNO2	Nuclear
RPS11	Nuclear
PYURF	Mitochondria
ARMCX1	Mitochondria
RPS12	Nuclear
ARMCX2	Mitochondria
RPS13	Nuclear
RPS14	Nuclear
ARMCX3	Mitochondria
SLC48A1	Secretory
RPS15	Nuclear
ARMCX4	Cytosol
TNS1	Uncertain
RPS16	Nuclear
ARMCX5	Cytosol
ARMCX6	Mitochondria
RPS18	Nuclear
TNS3	Cytosol
RPS19	Nuclear
TNS4	Cytosol
CEACAM1	Secretory
ZYG11A	Cytosol
ITPRIPL2	Secretory
CEACAM5	Secretory
NUDT16L1	Nuclear
ZYG11B	Cytosol
CEACAM6	Secretory
RTN4RL1	Secretory
RTN4RL2	Secretory
CEP104	Cytosol
SLC26A11	Secretory
CCNT1	Nuclear
CCNT2	Nuclear
FER	Cytosol
TMEM160	Mitochondria
TMEM163	Secretory
ECT2	Secretory
CD22	Secretory
TMEM164	Secretory
ANLN	Nuclear
TMEM165	Secretory
CTR9	Nuclear
ILDR1	Secretory
ILDR2	Secretory
ATP6AP1	Secretory
TMEM168	Secretory
TRIP10	Cytosol
TCP10L	Cytosol
MPDZ	Secretory
ATP6AP2	Secretory
TRIP11	Secretory
TRIP12	Nuclear
CYP4F3	Secretory
TRIP13	Cytosol
CD2BP2	Nuclear
HMGCLL1	Cytosol
CDK5RAP1	Mitochondria
CDK5RAP2	Secretory
ZNF211	Uncertain
CDK5RAP3	Secretory
ZNF212	Nuclear
TM4SF1	Secretory
C1D	Nuclear
ZNF213	Nuclear
GFER	Nuclear
DEGS1	Secretory
DEGS2	Secretory
ZNF217	Nuclear
TOPBP1	Nuclear
CLNS1A	Cytosol
VPS13A	Secretory
XRN1	Cytosol
ZNF219	Nuclear
VPS13B	Secretory
CACNG4	Secretory
CSTF1	Nuclear
XRN2	Nuclear
CSTF2	Nuclear
VPS13C	Cytosol
NOVA1	Nuclear
CSTF3	Nuclear
VPS13D	Cytosol
NOVA2	Nuclear
HEXDC	Cytosol
KIRREL	Secretory
C1R	Cytosol
C1S	Cytosol
CLPTM1L	Secretory
NIP7	Nuclear
FKRP	Secretory
SPATS2	Nuclear
SCAI	Nuclear
PHYHIP	Cytosol
TACC1	Secretory
TACC2	Cytosol
GPR87	Secretory
TACC3	Cytosol
RAB3GAP1	Cytosol
RAB3GAP2	Cytosol
CCDC85A	Cytosol
SCAP	Secretory
HS1BP3	Cytosol
CCDC85B	Cytosol
RTKN2	Cytosol
CCDC85C	Cytosol
AKR1C2	Cytosol
GNL3L	Secretory
RAB33B	Secretory
AKR1C3	Cytosol
RPS20	Nuclear
RPS21	Nuclear
CC2D1A	Cytosol
FAM178A	Nuclear
CC2D1B	Cytosol
RPS23	Nuclear
ITPRIP	Secretory
RPS24	Nuclear
RPS25	Nuclear
RPS26	Nuclear
PRKAA1	Cytosol
PRKAA2	Cytosol
RPS27	Secretory
RHOA	Secretory
MFN1	Mitochondria
RHOB	Secretory
AAAS	Secretory
RPS28	Nuclear
MFN2	Mitochondria
PACRGL	Cytosol
RPS29	Nuclear
RHOC	Uncertain
RHOD	Secretory
RSRC1	Nuclear
EML1	Cytosol
RSRC2	Nuclear
RHOF	Secretory
EML2	Cytosol
RHOG	Secretory
MARS	Cytosol
PGAM1	Cytosol
EML3	Cytosol
NVL	Nuclear
PGAM2	Cytosol
EML4	Cytosol
EML5	Cytosol
RHOJ	Secretory
LHFP	Secretory
PGAM4	Cytosol
EML6	Nuclear
CEP112	Cytosol
POM121C	Nuclear
PGAM5	Mitochondria
MROH2B	Nuclear
RHOQ	Secretory
TMEM171	Unclassified
YARS2	Mitochondria
ODC1	Cytosol
RHOU	Secretory
CAMK1	Cytosol
TMEM173	Secretory
VPS9D1	Cytosol
RHOV	Secretory
TMEM175	Secretory
CAMK4	Cytosol
NFASC	Unclassified
TMEM177	Mitochondria
CD36	Secretory
SRC	Secretory
AK1	Cytosol
AK2	Nuclear
AK3	Mitochondria
SRF	Nuclear
AK4	Mitochondria
CTSA	Secretory
UBAP1	Cytosol
CTSB	Nuclear
UBAP2	Cytosol
AK7	Cytosol
CTSC	Nuclear
SRI	Cytosol
ZNF222	Nuclear
SPDEF	Uncertain
CTSD	Uncertain
MAD2L1	Cytosol
MAD2L2	Uncertain
PLAA	Cytosol
CTSF	Secretory
ZNF224	Secretory
WHSC1L1	Nuclear
CTSG	Unclassified
ZNF225	Uncertain
SRM	Cytosol
FIGNL1	Cytosol
CTSH	Nuclear
ZNF226	Secretory
DENR	Cytosol
PNISR	Nuclear
C14orf79	Cytosol
CTSK	Secretory
ZNF229	Nuclear
CCSER1	Secretory
MANEAL	Secretory
CTSL	Nuclear
SRR	Cytosol
LTA4H	Cytosol
CCSER2	Cytosol
CTSO	Nuclear
EARS2	Mitochondria
CTSS	Secretory
CNTNAP1	Secretory
RPLP0	Nuclear
VSTM2L	Nuclear
RPLP1	Nuclear
CBLB	Cytosol
SPA17	Cytosol
CNTNAP3	Secretory
RPLP2	Nuclear
CBLC	Cytosol
CTSV	Secretory
EPAS1	Nuclear
PLAT	Secretory
GRIK2	Secretory
PLAU	Secretory
CTSZ	Uncertain
TSPO	Mitochondria
SMARCA1	Nuclear
[truncated: 10,420 more rows]

## Sheet: BUSCA
AACS	cytoplasm
AADAT	cytoplasm
AANAT	cytoplasm
AASDHPPT	mitochondrion
AASS	mitochondrion
ABAT	mitochondrion
ABCA1	membrane
ABCA12	membrane
ABCA13	membrane
ABCA2	membrane
ABCA3	membrane
ABCA4	membrane
ABCA5	membrane
ABCA6	membrane
ABCA7	membrane
ABCA8	membrane
ABCA9	membrane
ABCB1	membrane
ABCB10	membrane
ABCB11	membrane
ABCB4	membrane
ABCB6	membrane
ABCB7	mitochondrion
ABCB8	membrane
ABCB9	membrane
ABCC1	membrane
ABCC10	membrane
ABCC11	membrane
ABCC2	membrane
ABCC3	membrane
ABCC4	membrane
ABCC5	membrane
ABCC6	membrane
ABCC8	membrane
ABCD1	membrane
ABCD2	membrane
ABCD3	membrane
ABCD4	membrane
ABCG1	membrane
ABCG2	membrane
ABCG4	membrane
ABCG5	membrane
ABCG8	membrane
ABHD5	cytoplasm
ABL1	nucleus
ACAA1	mitochondrion
ACAA2	mitochondrion
ACACA	mitochondrion
ACAD8	mitochondrion
ACADL	mitochondrion
ACADM	mitochondrion
ACADS	mitochondrion
ACADSB	mitochondrion
ACADVL	mitochondrion
ACAT1	mitochondrion
ACAT2	cytoplasm
ACE	membrane
ACE2	membrane
ACER1	membrane
ACER2	membrane
ACER3	membrane
ACHE	extracellular
ACLY	cytoplasm
ACMSD	mitochondrion
ACO1	cytoplasm
ACO2	mitochondrion
ACOT1	cytoplasm
ACOT12	cytoplasm
ACOT2	mitochondrion
ACOT4	cytoplasm
ACOT7	cytoplasm
ACOT8	cytoplasm
ACOX1	membrane
ACOX2	membrane
ACOX3	membrane
ACP1	cytoplasm
ACSBG1	cytoplasm
ACSBG2	membrane
ACSF3	mitochondrion
ACSL1	mitochondrion
ACSL3	membrane
ACSL4	cytoplasm
ACSL6	extracellular
ACSM2A	mitochondrion
ACSM2B	mitochondrion
ACSM3	mitochondrion
ACSM5	mitochondrion
ACSS1	mitochondrion
ACSS2	cytoplasm
ACSS3	mitochondrion
ACTB	cytoplasm
ACTG1	cytoplasm
ACTN1	cytoplasm
ACTN2	cytoplasm
ACTN3	membrane
ACTN4	cytoplasm
ACY1	cytoplasm
ACYP1	cytoplasm
ACYP2	extracellular
ADA	cytoplasm
ADA2	mitochondrion
ADCY1	membrane
ADCY10	membrane
ADCY2	membrane
ADCY3	membrane
ADCY4	membrane
ADCY5	membrane
ADCY7	membrane
ADCY8	membrane
ADCY9	membrane
ADCYAP1	extracellular
ADCYAP1R1	membrane
ADH1A	cytoplasm
ADH1B	cytoplasm
ADH1C	cytoplasm
ADH4	cytoplasm
ADH6	cytoplasm
ADI1	nucleus
ADIPOQ	extracellular
ADIPOR1	membrane
ADIPOR2	membrane
ADK	cytoplasm
ADO	nucleus
ADORA1	membrane
ADORA2A	membrane
ADPRM	cytoplasm
ADRA1A	membrane
ADRA1B	membrane
ADRA1D	membrane
ADRB1	membrane
ADRB2	membrane
ADRB3	membrane
ADSL	cytoplasm
AGK	mitochondrion
AGL	cytoplasm
AGMAT	mitochondrion
AGPAT1	membrane
AGPAT2	membrane
AGPAT3	membrane
AGPAT4	membrane
AGPAT5	membrane
AGPS	cytoplasm
AGRP	extracellular
AGT	extracellular
AGTR1	membrane
AGTR2	membrane
AGXT	mitochondrion
AGXT2	extracellular
AHCY	cytoplasm
AHCYL1	cytoplasm
AIFM1	mitochondrion
AK1	cytoplasm
AK2	cytoplasm
AK3	mitochondrion
AK4	mitochondrion
AK5	cytoplasm
AK6	cytoplasm
AK7	cytoplasm
AK8	cytoplasm
AKR1A1	extracellular
AKR1B1	mitochondrion
AKR1B10	cytoplasm
AKR1C1	cytoplasm
AKR1C3	cytoplasm
AKR1C4	cytoplasm
AKR1D1	cytoplasm
AKR7A2	mitochondrion
AKR7A3	cytoplasm
AKT1	cytoplasm
AKT2	cytoplasm
AKT3	cytoplasm
ALAD	mitochondrion
ALAS1	mitochondrion
ALAS2	mitochondrion
ALCAM	membrane
ALDH18A1	mitochondrion
ALDH1A1	cytoplasm
ALDH1A2	cytoplasm
ALDH1A3	cytoplasm
ALDH1B1	mitochondrion
ALDH1L1	cytoplasm
ALDH1L2	mitochondrion
ALDH2	mitochondrion
ALDH3A1	cytoplasm
ALDH3A2	membrane
ALDH3B1	mitochondrion
ALDH4A1	mitochondrion
ALDH5A1	mitochondrion
ALDH6A1	mitochondrion
ALDH7A1	mitochondrion
ALDOA	cytoplasm
ALDOB	cytoplasm
ALDOC	cytoplasm
ALLC	cytoplasm
ALOX12	cytoplasm
ALOX12B	membrane
ALOX15	cytoplasm
ALOX15B	cytoplasm
ALOX5	cytoplasm
ALPG	membrane
ALPI	membrane
ALPL	membrane
ALPP	membrane
ALYREF	nucleus
AMACR	mitochondrion
AMDHD1	mitochondrion
AMDHD2	cytoplasm
AMH	extracellular
AMOTL1	cytoplasm
AMPD2	cytoplasm
AMT	mitochondrion
ANAPC1	membrane
ANAPC10	nucleus
ANAPC11	extracellular
ANAPC13	nucleus
ANAPC2	cytoplasm
ANAPC4	nucleus
ANAPC5	membrane
ANGPTL4	extracellular
ANPEP	membrane
AOC1	extracellular
AOC2	membrane
AOC3	membrane
AOX1	cytoplasm
APAF1	cytoplasm
APEX1	nucleus
APEX2	nucleus
APIP	cytoplasm
APOA1	extracellular
APOA2	extracellular
APOA5	extracellular
APOC3	extracellular
APRT	cytoplasm
AQP1	membrane
AQP7	membrane
AQR	cytoplasm
ARAF	nucleus
ARAP3	nucleus
ARG1	cytoplasm
ARG2	mitochondrion
ARHGAP35	membrane
ARHGAP5	membrane
ARRB1	nucleus
ARRB2	nucleus
ARSA	extracellular
ASAH1	extracellular
ASGR1	membrane
ASH1L	nucleus
ASL	cytoplasm
ASMT	membrane
ASNS	cytoplasm
ASPA	cytoplasm
ASS1	cytoplasm
ATF1	nucleus
ATF2	nucleus
ATF6B	nucleus
ATIC	cytoplasm
ATM	membrane
ATP12A	membrane
ATP1A1	membrane
ATP1A2	membrane
ATP1A3	membrane
ATP1A4	membrane
ATP1B1	membrane
ATP1B2	membrane
ATP1B3	membrane
ATP1B4	membrane
ATP2A1	membrane
ATP2A2	membrane
ATP2A3	membrane
ATP2B1	membrane
ATP2B2	membrane
ATP2B4	membrane
ATP4A	membrane
ATP4B	membrane
ATP5F1A	mitochondrion
ATP5F1B	mitochondrion
ATP5F1C	mitochondrion
ATP5F1D	mitochondrion
ATP5F1E	mitochondrion
ATP5MC1	mitochondrion
ATP5MC2	membrane
ATP5MC3	mitochondrion
ATP5ME	mitochondrion
ATP5MF	mitochondrion
ATP5MG	mitochondrion
ATP5PB	mitochondrion
ATP5PD	mitochondrion
ATP5PF	mitochondrion
ATP5PO	mitochondrion
ATP6AP1	membrane
ATP6AP2	membrane
ATP6V0A1	membrane
ATP6V0A2	membrane
ATP6V0A4	membrane
ATP6V0B	membrane
ATP6V0C	membrane
ATP6V0D1	cytoplasm
ATP6V0D2	cytoplasm
ATP6V0E1	membrane
ATP6V1A	cytoplasm
ATP6V1B1	cytoplasm
ATP6V1B2	mitochondrion
ATP6V1C1	cytoplasm
ATP6V1C2	nucleus
ATP6V1D	nucleus
ATP6V1E1	cytoplasm
ATP6V1E2	nucleus
ATP6V1F	nucleus
ATP6V1G1	nucleus
ATP6V1G2	nucleus
ATP6V1G3	nucleus
ATP6V1H	membrane
ATR	membrane
AUH	mitochondrion
AVPR1A	membrane
AVPR1B	membrane
AWAT2	membrane
AZIN2	cytoplasm
B4GALT1	extracellular
B4GALT2	membrane
BAAT	cytoplasm
BAD	cytoplasm
BAX	membrane
BBC3	mitochondrion
BBOX1	cytoplasm
BCAR1	cytoplasm
BCAS2	nucleus
BCAT1	cytoplasm
BCAT2	mitochondrion
BCKDHA	mitochondrion
BCKDHB	mitochondrion
BCL2	membrane
BCL2L1	membrane
BCO1	cytoplasm
BDH1	mitochondrion
BDH2	cytoplasm
BDKRB1	membrane
BDKRB2	membrane
BDNF	extracellular
BHMT	cytoplasm
BHMT2	cytoplasm
BID	cytoplasm
BIRC3	cytoplasm
BIRC7	nucleus
BLVRA	cytoplasm
BLVRB	cytoplasm
BMP15	extracellular
BMP4	extracellular
BMP6	extracellular
BPGM	mitochondrion
BPNT1	mitochondrion
BRAF	cytoplasm
BST1	membrane
BTD	extracellular
BUB1	membrane
BUB1B	cytoplasm
BUB3	nucleus
BUD31	nucleus
CA1	cytoplasm
CA12	membrane
CA13	cytoplasm
CA14	extracellular
CA2	cytoplasm
CA3	cytoplasm
CA4	membrane
CA5A	mitochondrion
CA5B	mitochondrion
CA6	extracellular
CA7	cytoplasm
CA8	cytoplasm
CA9	membrane
CACNA1A	membrane
CACNA1B	membrane
CACNA1C	membrane
CACNA1D	membrane
CACNA1E	membrane
CACNA1F	membrane
CACNA1G	membrane
CACNA1H	membrane
CACNA1I	membrane
CACNA1S	membrane
CAD	cytoplasm
CADM1	mitochondrion
CADM3	extracellular
CALM1	cytoplasm
CALM2	cytoplasm
CALM3	cytoplasm
CALML3	cytoplasm
CALML5	cytoplasm
CALML6	cytoplasm
CAMK1	cytoplasm
CAMK1D	cytoplasm
CAMK1G	nucleus
CAMK2A	cytoplasm
CAMK2B	nucleus
CAMK2D	cytoplasm
CAMK2G	cytoplasm
CAMK4	cytoplasm
CAMKK1	nucleus
CAMKK2	nucleus
CAMKMT	cytoplasm
CANT1	cytoplasm
CANX	membrane
CAPN1	cytoplasm
CAPN2	cytoplasm
CARNMT1	mitochondrion
CASK	cytoplasm
CASP10	nucleus
CASP3	cytoplasm
CASP6	nucleus
CASP7	cytoplasm
CASP8	cytoplasm
CASP9	nucleus
CAT	cytoplasm
CAV1	membrane
CAV2	membrane
CAV3	membrane
CBL	cytoplasm
CBLB	cytoplasm
CBLC	nucleus
CBR1	cytoplasm
CBR3	membrane
CBS	cytoplasm
CCKAR	membrane
CCKBR	membrane
CCNA1	membrane
CCNA2	membrane
CCNB1	membrane
CCNB2	membrane
CCNB3	membrane
CCND1	membrane
CCND2	membrane
CCND3	membrane
CCNE1	cytoplasm
CCNE2	membrane
CCNG1	nucleus
CCNG2	membrane
CCNH	membrane
CD2	membrane
CD22	extracellular
CD226	extracellular
CD274	extracellular
CD276	extracellular
CD28	membrane
CD34	membrane
CD38	membrane
CD4	extracellular
CD40	membrane
CD40LG	membrane
CD58	membrane
CD6	extracellular
CD80	extracellular
CD82	membrane
CD86	extracellular
CD8A	membrane
CD8B	membrane
CD99	membrane
CDA	mitochondrion
CDC14A	nucleus
CDC14B	cytoplasm
CDC16	cytoplasm
CDC20	nucleus
CDC23	mitochondrion
CDC25A	nucleus
CDC25B	nucleus
CDC25C	nucleus
CDC26	nucleus
CDC27	membrane
CDC40	nucleus
CDC42	extracellular
CDC45	nucleus
CDC5L	mitochondrion
CDC6	nucleus
CDC7	cytoplasm
CDH1	membrane
CDH15	membrane
CDH2	membrane
CDH3	membrane
CDH4	membrane
CDH5	membrane
CDIPT	membrane
CDK1	cytoplasm
CDK2	cytoplasm
CDK4	nucleus
CDK6	cytoplasm
CDK7	cytoplasm
CDKN1A	nucleus
CDKN1B	cytoplasm
CDKN1C	mitochondrion
CDKN2A	cytoplasm
CDKN2B	cytoplasm
CDKN2C	cytoplasm
CDKN2D	mitochondrion
CDO1	cytoplasm
CDS1	membrane
CDS2	membrane
CEL	extracellular
CEPT1	membrane
CERK	cytoplasm
CERS2	membrane
CERS3	membrane
CERS4	membrane
CERS5	membrane
CERS6	membrane
CES1	extracellular
CES2	extracellular
CETN2	cytoplasm
CFLAR	cytoplasm
CFTR	membrane
CGA	extracellular
CGN	nucleus
CH25H	membrane
CHAD	extracellular
CHAT	nucleus
CHDH	mitochondrion
CHEK2	nucleus
CHERP	cytoplasm
CHIA	extracellular
CHIT1	membrane
CHKA	cytoplasm
CHKB	cytoplasm
CHPT1	membrane
CHRM1	membrane
CHRM2	membrane
CHRM3	membrane
CHRM5	membrane
CHRNA7	membrane
CHUK	cytoplasm
CISH	mitochondrion
CKB	cytoplasm
CKM	cytoplasm
CKMT1A	extracellular
CKMT1B	extracellular
CKMT2	mitochondrion
CLCA1	membrane
CLCA2	membrane
CLCA4	membrane
CLDN1	membrane
CLDN10	membrane
CLDN11	membrane
CLDN14	membrane
CLDN15	membrane
CLDN16	membrane
CLDN17	membrane
CLDN18	membrane
CLDN19	membrane
CLDN2	membrane
CLDN20	membrane
CLDN22	membrane
CLDN23	membrane
CLDN24	membrane
CLDN3	membrane
CLDN4	membrane
CLDN6	membrane
CLDN7	membrane
CLDN8	membrane
CLDN9	membrane
CMA1	extracellular
CMAS	cytoplasm
CMPK2	mitochondrion
CNDP1	extracellular
CNDP2	cytoplasm
CNGA1	membrane
CNGA3	membrane
CNGA4	membrane
CNGB1	membrane
CNGB3	membrane
CNTN1	membrane
CNTN2	membrane
CNTNAP1	membrane
CNTNAP2	membrane
COASY	extracellular
COL1A1	extracellular
COL1A2	extracellular
COL2A1	extracellular
COL4A1	extracellular
COL4A2	extracellular
COL4A3	extracellular
COL4A4	extracellular
COL4A5	extracellular
COL4A6	extracellular
COL6A1	extracellular
COL6A2	extracellular
COL6A3	extracellular
COL9A1	extracellular
COL9A2	extracellular
COL9A3	extracellular
COLGALT1	extracellular
COLGALT2	extracellular
COMP	extracellular
COMT	membrane
COQ2	mitochondrion
COQ3	mitochondrion
COQ5	mitochondrion
COQ6	mitochondrion
COQ7	mitochondrion
COX10	membrane
COX11	mitochondrion
COX15	membrane
COX17	mitochondrion
COX4I1	mitochondrion
COX4I2	membrane
COX5A	mitochondrion
COX5B	mitochondrion
COX6A1	mitochondrion
COX6A2	mitochondrion
COX6B1	extracellular
COX6B2	extracellular
COX6C	membrane
COX7A1	mitochondrion
COX7A2L	mitochondrion
COX7B	mitochondrion
COX7B2	mitochondrion
COX7C	mitochondrion
COX8A	extracellular
COX8C	mitochondrion
CP	extracellular
CPA3	extracellular
CPEB2	cytoplasm
CPEB3	cytoplasm
CPEB4	nucleus
CPOX	mitochondrion
CPS1	mitochondrion
CPT1A	membrane
CPT1B	cytoplasm
CPT1C	membrane
CPT2	mitochondrion
CRB3	membrane
CREB1	nucleus
CREB3	cytoplasm
CREB3L1	nucleus
CREB3L2	nucleus
CREB3L3	nucleus
CREB3L4	nucleus
CREB5	nucleus
CREBBP	cytoplasm
CRK	cytoplasm
CRKL	cytoplasm
CRLS1	mitochondrion
CRNKL1	nucleus
CRTC2	cytoplasm
CRYL1	cytoplasm
CS	mitochondrion
CSAD	cytoplasm
CSF2RB	membrane
CSNK2A1	cytoplasm
CSNK2A2	cytoplasm
CSNK2A3	cytoplasm
CSNK2B	cytoplasm
CTH	cytoplasm
CTLA4	membrane
CTNNA1	cytoplasm
CTNNA2	cytoplasm
CTNNA3	cytoplasm
CTNNB1	cytoplasm
CTNNBL1	nucleus
CTNND1	cytoplasm
CTPS1	cytoplasm
CTPS2	cytoplasm
CTSA	extracellular
CTSB	extracellular
CTSG	extracellular
CTTN	nucleus
CUL1	cytoplasm
CUL4A	cytoplasm
CUL4B	nucleus
CWC15	nucleus
CYB5R1	membrane
CYB5R2	cytoplasm
CYB5R3	membrane
CYB5R4	cytoplasm
CYC1	mitochondrion
CYCS	mitochondrion
CYP11A1	membrane
CYP11B1	membrane
CYP11B2	mitochondrion
CYP17A1	extracellular
CYP19A1	membrane
CYP1A1	membrane
CYP1A2	membrane
CYP1B1	membrane
CYP21A2	extracellular
CYP24A1	mitochondrion
CYP26A1	membrane
CYP26B1	membrane
CYP26C1	membrane
CYP27A1	mitochondrion
CYP27B1	membrane
CYP2A13	membrane
CYP2A6	membrane
CYP2B6	extracellular
CYP2C18	extracellular
CYP2C19	membrane
CYP2C8	membrane
CYP2C9	membrane
CYP2D6	membrane
CYP2E1	membrane
CYP2F1	membrane
CYP2J2	membrane
CYP2R1	membrane
CYP2S1	membrane
CYP2U1	membrane
CYP39A1	membrane
CYP3A4	membrane
CYP3A5	membrane
CYP3A7	membrane
CYP46A1	membrane
CYP4A11	membrane
CYP4A22	membrane
CYP4F2	membrane
CYP4F3	membrane
CYP4F8	membrane
CYP51A1	membrane
CYP7A1	membrane
CYP7B1	membrane
CYP8B1	membrane
CYSLTR1	membrane
DAGLA	membrane
DAGLB	membrane
DAO	extracellular
DBF4	nucleus
DBH	membrane
DBT	mitochondrion
DCK	mitochondrion
DCT	membrane
DCTD	cytoplasm
DCTPP1	cytoplasm
DCXR	mitochondrion
DDB1	cytoplasm
DDB2	nucleus
DDC	cytoplasm
DDO	mitochondrion
DDX23	nucleus
DDX39B	cytoplasm
DDX42	nucleus
DDX46	nucleus
DDX5	nucleus
DEGS1	membrane
DEGS2	membrane
DERA	cytoplasm
DFFA	cytoplasm
DFFB	cytoplasm
DGAT1	membrane
DGAT2	membrane
DGKA	cytoplasm
DGKB	cytoplasm
DGKD	nucleus
DGKE	cytoplasm
DGKG	cytoplasm
DGKH	cytoplasm
DGKI	mitochondrion
DGKK	cytoplasm
DGKQ	nucleus
DGUOK	mitochondrion
DHCR24	membrane
DHCR7	membrane
DHDDS	cytoplasm
DHDH	extracellular
DHFR	cytoplasm
DHFR2	mitochondrion
DHODH	mitochondrion
DHRS3	membrane
DHRS4	mitochondrion
DHRS4L2	mitochondrion
DHRS9	extracellular
DHX15	nucleus
DHX16	nucleus
DHX38	nucleus
DHX8	nucleus
DIAPH1	cytoplasm
DIO1	membrane
DIO2	membrane
DLAT	mitochondrion
DLD	mitochondrion
DLST	mitochondrion
DMGDH	mitochondrion
DNA2	cytoplasm
DNMT1	nucleus
DNMT3A	nucleus
DNMT3B	nucleus
DOCK1	membrane
DOT1L	nucleus
DPYD	cytoplasm
DPYS	cytoplasm
DRD1	membrane
DRD2	membrane
DRD5	membrane
DTYMK	mitochondrion
DUOX2	membrane
DUOXA2	membrane
DUT	mitochondrion
DVL1	cytoplasm
DVL2	cytoplasm
DVL3	cytoplasm
E2F1	nucleus
E2F2	mitochondrion
E2F3	cytoplasm
E2F4	cytoplasm
E2F5	nucleus
EARS2	mitochondrion
EBP	membrane
ECHDC1	mitochondrion
ECHS1	mitochondrion
ECI1	mitochondrion
ECI2	mitochondrion
EDN1	extracellular
EDNRA	membrane
EDNRB	membrane
EFTUD2	cytoplasm
EGF	extracellular
EGFR	membrane
EHHADH	mitochondrion
EHMT1	membrane
EI24	membrane
EIF4A3	cytoplasm
EIF4E	cytoplasm
EIF4E1B	cytoplasm
EIF4E2	cytoplasm
EIF4EBP1	extracellular
ELF5	extracellular
ELOVL1	membrane
ELOVL2	membrane
ELOVL3	membrane
ELOVL4	membrane
ELOVL5	membrane
ELOVL6	membrane
ELOVL7	membrane
ENDOG	mitochondrion
ENO1	cytoplasm
ENO2	cytoplasm
ENO3	cytoplasm
ENOPH1	cytoplasm
ENOSF1	mitochondrion
ENPEP	membrane
ENPP1	membrane
ENPP2	extracellular
ENPP3	membrane
ENPP4	membrane
ENPP6	membrane
ENPP7	membrane
ENTPD1	membrane
ENTPD2	membrane
ENTPD3	membrane
ENTPD4	membrane
ENTPD5	membrane
ENTPD6	membrane
ENTPD8	membrane
EP300	nucleus
EPB41	nucleus
EPB41L1	nucleus
EPB41L2	nucleus
EPB41L3	cytoplasm
EPHX1	extracellular
EPHX2	extracellular
ERBB2	membrane
ERBB3	membrane
ERBB4	membrane
ERCC1	cytoplasm
ERCC2	nucleus
ERCC3	nucleus
ERCC4	membrane
ERCC5	nucleus
ERCC6	nucleus
ERCC8	nucleus
ESAM	extracellular
ESPL1	cytoplasm
ESR1	nucleus
ESR2	nucleus
ETHE1	mitochondrion
ETNK1	membrane
ETNK2	membrane
ETNPPL	cytoplasm
EXOC3	cytoplasm
EXOC4	cytoplasm
EXOC7	nucleus
F11R	extracellular
F2R	membrane
FABP1	cytoplasm
FABP2	cytoplasm
FABP3	extracellular
FABP4	extracellular
FABP5	cytoplasm
FABP6	cytoplasm
FABP7	extracellular
FADD	cytoplasm
FADS2	membrane
FAH	cytoplasm
FARP2	cytoplasm
FAS	extracellular
FASLG	nucleus
FASN	cytoplasm
FAXDC2	membrane
FBP1	membrane
FBP2	cytoplasm
FDFT1	membrane
FDPS	mitochondrion
FECH	mitochondrion
FEN1	nucleus
FER	cytoplasm
FFAR2	membrane
FGFR1	membrane
FH	mitochondrion
FHIT	cytoplasm
FKBP4	cytoplasm
FKBP5	cytoplasm
FLAD1	cytoplasm
FLNA	cytoplasm
FLNB	cytoplasm
FLNC	cytoplasm
FLOT1	cytoplasm
FLOT2	cytoplasm
FLT1	extracellular
FLT4	membrane
FMO1	membrane
FMO2	membrane
FMO3	membrane
FMO4	membrane
FMO5	membrane
FN1	extracellular
FNTA	cytoplasm
FNTB	membrane
FOLH1	membrane
FOS	nucleus
FOXO1	nucleus
FOXO3	nucleus
FPGS	extracellular
FSHB	extracellular
FSHR	membrane
FTCD	cytoplasm
FXN	mitochondrion
FXYD1	membrane
FXYD2	membrane
FYN	cytoplasm
FZD1	membrane
FZD2	membrane
FZD3	membrane
FZD4	membrane
FZD5	membrane
FZD6	membrane
FZD7	membrane
FZD8	membrane
FZD9	membrane
FZR1	nucleus
G6PC	membrane
G6PC2	membrane
G6PC3	membrane
G6PD	cytoplasm
GAA	membrane
GABBR1	membrane
GABBR2	membrane
GAD1	cytoplasm
GAD2	cytoplasm
GADD45A	cytoplasm
GADD45B	cytoplasm
GADD45G	cytoplasm
GAL3ST1	extracellular
GALC	membrane
GALE	cytoplasm
GALK1	cytoplasm
GALM	cytoplasm
GALT	cytoplasm
GAMT	cytoplasm
GAPDH	cytoplasm
GAPDHS	cytoplasm
GART	mitochondrion
GATA4	nucleus
GATM	mitochondrion
GBA	cytoplasm
GBA2	cytoplasm
GBE1	cytoplasm
GCAT	mitochondrion
GCDH	mitochondrion
GCG	extracellular
GCGR	membrane
GCH1	mitochondrion
GCK	cytoplasm
GCLC	cytoplasm
GCLM	mitochondrion
GCSH	mitochondrion
GDA	cytoplasm
GFPT1	cytoplasm
GFPT2	cytoplasm
GGCT	cytoplasm
GGCX	membrane
GGH	extracellular
GGPS1	membrane
GGT1	membrane
GGT5	membrane
GGT6	membrane
GGT7	cytoplasm
GHRL	extracellular
GHSR	membrane
GIP	extracellular
GIPR	membrane
GJA1	membrane
GJD2	membrane
GK	cytoplasm
GK2	cytoplasm
GLA	extracellular
GLB1	extracellular
GLDC	mitochondrion
GLG1	extracellular
GLI1	nucleus
GLI3	nucleus
GLO1	cytoplasm
GLP1R	membrane
GLS	mitochondrion
GLS2	mitochondrion
GLUD1	mitochondrion
GLUD2	mitochondrion
GLUL	cytoplasm
GLYAT	cytoplasm
GLYCTK	mitochondrion
GMDS	cytoplasm
GMPPA	mitochondrion
GMPPB	mitochondrion
GMPR	cytoplasm
GMPR2	cytoplasm
GMPS	cytoplasm
GNA11	cytoplasm
GNA14	cytoplasm
GNA15	nucleus
GNAI1	cytoplasm
GNAI2	cytoplasm
GNAI3	cytoplasm
GNAL	nucleus
GNAO1	cytoplasm
GNAQ	cytoplasm
GNAS	cytoplasm
GNB1	nucleus
GNE	cytoplasm
GNG13	cytoplasm
GNG7	mitochondrion
GNMT	cytoplasm
GNPAT	cytoplasm
GNPDA1	cytoplasm
GNPDA2	cytoplasm
GNPNAT1	cytoplasm
GNRH1	extracellular
GNRH2	extracellular
GNRHR	membrane
GORAB	cytoplasm
GOT1	mitochondrion
GOT2	mitochondrion
GPAM	cytoplasm
GPAT3	membrane
GPAT4	membrane
GPCPD1	cytoplasm
GPD1	cytoplasm
GPD1L	mitochondrion
GPD2	mitochondrion
GPER1	membrane
GPI	cytoplasm
GPT	cytoplasm
GPT2	mitochondrion
GPX1	mitochondrion
GPX2	cytoplasm
GPX3	extracellular
GPX4	extracellular
GPX5	extracellular
GPX6	extracellular
GPX7	extracellular
GPX8	membrane
GRB2	cytoplasm
GRHPR	mitochondrion
GRIA1	membrane
GRIA2	membrane
GRIA3	membrane
GRIA4	membrane
GRIN1	membrane
GRIN2A	membrane
GRIN2B	membrane
GRIN2C	membrane
GRIN2D	membrane
GRIN3A	membrane
GRIN3B	membrane
GRK2	cytoplasm
GRK3	cytoplasm
GRM1	membrane
GRPR	membrane
GSK3B	nucleus
GSR	mitochondrion
GSS	cytoplasm
GSTA1	cytoplasm
GSTA2	cytoplasm
GSTA3	cytoplasm
GSTA4	cytoplasm
GSTK1	mitochondrion
GSTM1	extracellular
GSTM2	extracellular
GSTM3	cytoplasm
GSTM4	extracellular
GSTM5	extracellular
GSTO1	cytoplasm
GSTO2	cytoplasm
GSTP1	mitochondrion
GSTT2B	mitochondrion
GSTZ1	cytoplasm
GTF2A1	nucleus
GTF2A1L	nucleus
GTF2A2	nucleus
GTF2B	nucleus
GTF2E1	nucleus
GTF2E2	nucleus
GTF2F1	nucleus
GTF2F2	nucleus
GTF2H1	nucleus
GTF2H2C	nucleus
GTF2H3	membrane
GTF2H4	nucleus
GTF2H5	nucleus
GTF2I	cytoplasm
GTF2IRD1	nucleus
GTSE1	cytoplasm
GUCY1A1	cytoplasm
GUCY1A2	cytoplasm
GUCY1B1	cytoplasm
GUCY2C	membrane
GUCY2D	membrane
GUCY2F	membrane
GUK1	mitochondrion
GUSB	extracellular
GYG1	cytoplasm
GYG2	cytoplasm
GYS1	cytoplasm
GYS2	cytoplasm
H6PD	extracellular
HAAO	cytoplasm
HACD1	mitochondrion
HACD2	membrane
HACD3	membrane
HACD4	membrane
HADH	mitochondrion
HADHA	mitochondrion
HADHB	mitochondrion
HAGH	mitochondrion
HAGHL	cytoplasm
HAL	mitochondrion
HAO1	cytoplasm
HAO2	cytoplasm
HBEGF	membrane
HCAR1	membrane
HCAR2	membrane
HCAR3	membrane
HCCS	cytoplasm
HCLS1	nucleus
HCN2	membrane
HCN4	membrane
HDAC1	cytoplasm
HDAC2	cytoplasm
HDAC3	cytoplasm
HDC	cytoplasm
HDDC3	cytoplasm
HEXA	extracellular
HEXB	membrane
HGD	cytoplasm
HGF	extracellular
HHIP	extracellular
HIBADH	mitochondrion
HIBCH	cytoplasm
HIF1A	nucleus
HK1	cytoplasm
HK2	cytoplasm
HK3	cytoplasm
HKDC1	cytoplasm
HLA-A	membrane
HLA-B	membrane
HLA-DMA	membrane
HLA-DMB	membrane
HLA-DOA	membrane
HLA-DOB	membrane
HLA-DPB1	membrane
HLA-DQA1	membrane
HLA-DQA2	membrane
HLA-DRA	membrane
HLA-DRB5	membrane
HLA-E	membrane
HLA-F	membrane
HLA-G	membrane
HMBS	cytoplasm
HMGB1	nucleus
HMGCL	mitochondrion
HMGCLL1	cytoplasm
HMGCR	membrane
HMGCS1	cytoplasm
HMGCS2	mitochondrion
HMOX1	membrane
HMOX2	membrane
HNMT	cytoplasm
HNRNPA1	nucleus
HNRNPC	nucleus
HNRNPK	nucleus
HNRNPM	nucleus
HNRNPU	nucleus
HOGA1	mitochondrion
HPD	cytoplasm
HPGDS	cytoplasm
HPRT1	cytoplasm
HRAS	cytoplasm
HRH1	membrane
HSD11B1	membrane
HSD11B2	membrane
HSD17B1	mitochondrion
HSD17B10	mitochondrion
HSD17B12	membrane
HSD17B2	membrane
HSD17B3	membrane
HSD17B4	mitochondrion
HSD17B6	extracellular
HSD17B8	mitochondrion
HSD3B1	cytoplasm
HSD3B2	cytoplasm
HSD3B7	cytoplasm
HSP90AA1	cytoplasm
HSP90AB1	cytoplasm
HSP90B1	extracellular
HSPA1A	cytoplasm
HSPA1B	cytoplasm
HSPA1L	cytoplasm
HSPA5	extracellular
HSPA6	cytoplasm
HSPA8	cytoplasm
HTR1A	membrane
HTR1B	membrane
HTR1E	membrane
HTR1F	membrane
HTR2A	membrane
HTR2B	membrane
HTR4	membrane
HTR5A	membrane
HTR6	membrane
HTR7	membrane
HYI	mitochondrion
HYKK	membrane
IBSP	extracellular
ICAM1	extracellular
ICAM2	extracellular
ICAM3	extracellular
ICMT	membrane
ICOS	membrane
IDH1	cytoplasm
IDH2	mitochondrion
IDH3A	mitochondrion
IDH3B	mitochondrion
IDH3G	mitochondrion
IDI1	mitochondrion
IDI2	cytoplasm
IDNK	cytoplasm
IDO1	cytoplasm
IGF1	membrane
IGF1R	membrane
IGFBP3	extracellular
IKBKB	cytoplasm
IKBKG	nucleus
IL1A	nucleus
IL1B	cytoplasm
IL1R1	extracellular
IL1RAP	extracellular
IL3	extracellular
IL3RA	membrane
IL4I1	extracellular
ILK	cytoplasm
IMMP1L	membrane
IMMP2L	membrane
IMPA1	cytoplasm
IMPA2	cytoplasm
IMPDH1	cytoplasm
IMPDH2	cytoplasm
INMT	cytoplasm
INPP1	cytoplasm
INPP4A	nucleus
INPP5A	cytoplasm
INPP5B	cytoplasm
INPP5D	nucleus
INPP5E	nucleus
INPP5J	cytoplasm
INPP5K	cytoplasm
INPPL1	nucleus
INS	extracellular
INSR	membrane
IPMK	cytoplasm
IPPK	cytoplasm
IQGAP1	cytoplasm
IRAK1	nucleus
IRAK2	nucleus
IRAK3	cytoplasm
IRAK4	mitochondrion
IRF1	nucleus
IRS1	cytoplasm
IRS2	cytoplasm
IRS4	mitochondrion
ISY1	nucleus
ISYNA1	cytoplasm
ITGA1	membrane
ITGA10	membrane
ITGA11	membrane
ITGA2	membrane
ITGA2B	membrane
ITGA3	membrane
ITGA4	membrane
ITGA5	membrane
ITGA6	membrane
ITGA7	membrane
ITGA8	membrane
ITGA9	membrane
ITGAL	membrane
ITGAM	membrane
ITGAV	membrane
ITGB1	membrane
ITGB2	membrane
ITGB3	membrane
ITGB4	membrane
ITGB5	membrane
ITGB6	membrane
ITGB7	membrane
ITGB8	membrane
ITPA	cytoplasm
ITPK1	cytoplasm
ITPKA	nucleus
ITPKC	cytoplasm
ITPR1	membrane
ITPR2	membrane
ITPR3	membrane
IVD	mitochondrion
IYD	membrane
JAK2	cytoplasm
JAM2	extracellular
JAM3	extracellular
JUN	nucleus
KAT2A	nucleus
KAT2B	cytoplasm
KCNJ11	membrane
KCNJ2	membrane
KCNJ3	membrane
KCNJ5	membrane
KCNJ6	membrane
KCNJ9	membrane
KCNK3	membrane
KCNK9	membrane
KCNMA1	membrane
KCNMB1	membrane
KCNMB2	membrane
KCNMB4	membrane
KCNN2	membrane
KCNN3	membrane
KCNN4	membrane
KCNU1	membrane
KDSR	membrane
KHK	cytoplasm
KIT	membrane
KITLG	extracellular
KL	membrane
KLK1	extracellular
KLK2	membrane
KMO	cytoplasm
KMT2A	nucleus
KMT2B	cytoplasm
KMT2C	nucleus
KMT2D	cytoplasm
KMT2E	cytoplasm
KMT5A	nucleus
KMT5B	nucleus
KMT5C	nucleus
KRAS	nucleus
KYAT1	cytoplasm
KYAT3	mitochondrion
KYNU	cytoplasm
L1CAM	extracellular
L2HGDH	mitochondrion
L3HYPDH	cytoplasm
LALBA	extracellular
LAMA1	extracellular
LAMA2	extracellular
LAMA3	membrane
LAMA4	extracellular
LAMA5	extracellular
LAMB1	extracellular
LAMB2	extracellular
LAMB3	membrane
LAMB4	membrane
LAMC1	extracellular
LAMC2	extracellular
LAMC3	extracellular
LAP3	mitochondrion
LCAT	membrane
LCLAT1	membrane
LCT	membrane
LDHA	cytoplasm
LDHAL6A	cytoplasm
LDHAL6B	mitochondrion
LDHB	cytoplasm
LDHC	cytoplasm
LDHD	mitochondrion
LDLR	extracellular
LEF1	cytoplasm
LEP	extracellular
LEPR	extracellular
LHB	extracellular
LHCGR	membrane
LHPP	mitochondrion
LIAS	mitochondrion
LIG1	nucleus
LIG3	nucleus
LIPA	extracellular
LIPC	extracellular
LIPE	cytoplasm
LIPF	extracellular
LIPG	extracellular
LIPT1	mitochondrion
LIPT2	mitochondrion
LLGL1	cytoplasm
LLGL2	nucleus
LMO7	cytoplasm
LNPEP	membrane
LPCAT1	membrane
LPCAT2	membrane
LPCAT3	membrane
LPCAT4	membrane
LPGAT1	membrane
LPIN1	cytoplasm
LPIN2	cytoplasm
LPIN3	cytoplasm
LPL	membrane
LRAT	membrane
LRP2	membrane
LRRC4	membrane
LRRC4B	membrane
LRRC4C	cytoplasm
LSM2	cytoplasm
LSM3	nucleus
LSM4	nucleus
LSM5	nucleus
LSM6	cytoplasm
LSM7	cytoplasm
LSM8	cytoplasm
LSS	membrane
LTA4H	cytoplasm
LTB4R2	membrane
LTC4S	membrane
LYPLA1	cytoplasm
LYPLA2	mitochondrion
MAD1L1	nucleus
MAD2L1	membrane
MAD2L2	nucleus
MADCAM1	extracellular
MAG	extracellular
MAGI2	nucleus
MAGI3	nucleus
MAGOH	cytoplasm
MAGOHB	cytoplasm
MAOA	cytoplasm
MAOB	cytoplasm
MAP2K1	cytoplasm
MAP2K2	cytoplasm
MAP2K3	nucleus
MAP2K4	cytoplasm
MAP2K5	extracellular
MAP2K6	cytoplasm
MAP2K7	nucleus
MAP3K1	nucleus
MAP3K14	nucleus
MAP3K3	cytoplasm
MAP3K4	nucleus
MAP3K7	nucleus
MAPK1	cytoplasm
MAPK10	cytoplasm
MAPK11	cytoplasm
MAPK12	cytoplasm
MAPK13	cytoplasm
MAPK14	cytoplasm
MAPK3	cytoplasm
MAPK7	cytoplasm
MAPK9	cytoplasm
2002-03-01	mitochondrion
MAS1	membrane
MAT1A	cytoplasm
MAT2A	cytoplasm
MAT2B	cytoplasm
MBD4	nucleus
MBOAT1	membrane
MBOAT2	membrane
MBOAT7	membrane
MC1R	membrane
MC2R	membrane
MCAT	mitochondrion
MCCC1	mitochondrion
MCCC2	mitochondrion
MCEE	mitochondrion
MCM2	nucleus
MCM3	nucleus
MCM4	cytoplasm
MCM5	cytoplasm
MCM6	cytoplasm
MCM7	cytoplasm
MDH1	cytoplasm
MDH2	mitochondrion
MDM4	cytoplasm
ME1	cytoplasm
ME2	mitochondrion
MECR	mitochondrion
MED1	nucleus
MED12	nucleus
MED13	cytoplasm
MED13L	nucleus
MED14	nucleus
MED16	nucleus
MED17	nucleus
MED24	nucleus
MED27	nucleus
MED30	nucleus
MED4	nucleus
MET	membrane
MGAM	membrane
MGST1	membrane
MGST2	membrane
MGST3	membrane
MIF	extracellular
MINPP1	membrane
MIOX	cytoplasm
MITF	nucleus
MKNK1	cytoplasm
MKNK2	cytoplasm
MLYCD	mitochondrion
MMAB	mitochondrion
MME	membrane
MMP1	extracellular
MMP14	membrane
MMP2	extracellular
MMP9	extracellular
MNAT1	cytoplasm
MOCS1	mitochondrion
MOCS2	cytoplasm
MOGAT1	membrane
MOGAT2	membrane
MOGAT3	membrane
MOS	mitochondrion
MPDZ	cytoplasm
MPG	nucleus
MPI	cytoplasm
MPP5	cytoplasm
MPST	cytoplasm
MPZ	membrane
MPZL1	membrane
MRAS	nucleus
MRGPRD	membrane
MRI1	mitochondrion
MSMO1	membrane
MTAP	cytoplasm
MTFMT	mitochondrion
MTHFD1	cytoplasm
MTHFD1L	mitochondrion
MTHFD2	mitochondrion
MTHFR	cytoplasm
MTHFS	cytoplasm
MTM1	cytoplasm
MTMR1	cytoplasm
MTMR14	nucleus
MTMR2	nucleus
MTMR3	nucleus
MTMR6	cytoplasm
MTMR7	cytoplasm
MTMR8	cytoplasm
MTOR	mitochondrion
MTR	cytoplasm
MUTYH	nucleus
MVD	cytoplasm
MVK	cytoplasm
MYC	nucleus
MYD88	mitochondrion
MYH1	cytoplasm
MYH10	cytoplasm
MYH11	cytoplasm
MYH13	cytoplasm
MYH14	membrane
MYH2	cytoplasm
MYH3	cytoplasm
MYH4	cytoplasm
MYH6	cytoplasm
MYH7	membrane
MYH8	cytoplasm
MYH9	membrane
MYL10	mitochondrion
MYL12A	cytoplasm
MYL12B	cytoplasm
MYL2	cytoplasm
MYL7	cytoplasm
MYL9	cytoplasm
MYLK	nucleus
MYLK2	cytoplasm
MYLK3	nucleus
MYLK4	cytoplasm
MYLPF	cytoplasm
NADK	cytoplasm
NADK2	mitochondrion
NADSYN1	cytoplasm
NAGK	cytoplasm
NAGS	extracellular
NAMPT	cytoplasm
NANP	mitochondrion
NANS	mitochondrion
NAPRT	nucleus
NAT1	cytoplasm
NAT2	cytoplasm
NAT8L	membrane
NCALD	cytoplasm
NCAM1	extracellular
NCAM2	membrane
NCBP1	nucleus
NCBP2	nucleus
NCOA2	nucleus
NCOA3	nucleus
NCOR1	nucleus
NDUFA1	membrane
NDUFA10	mitochondrion
NDUFA11	mitochondrion
NDUFA12	mitochondrion
NDUFA13	cytoplasm
NDUFA2	mitochondrion
NDUFA3	membrane
NDUFA4	membrane
NDUFA5	mitochondrion
NDUFA6	mitochondrion
NDUFA7	mitochondrion
NDUFA8	mitochondrion
NDUFA9	mitochondrion
NDUFAB1	mitochondrion
NDUFB1	extracellular
NDUFB10	cytoplasm
NDUFB11	mitochondrion
NDUFB2	mitochondrion
NDUFB3	cytoplasm
NDUFB4	mitochondrion
NDUFB5	mitochondrion
NDUFB6	mitochondrion
NDUFB7	mitochondrion
NDUFB8	mitochondrion
NDUFB9	mitochondrion
NDUFC1	mitochondrion
NDUFC2	mitochondrion
NDUFS1	mitochondrion
NDUFS2	mitochondrion
NDUFS3	mitochondrion
NDUFS4	mitochondrion
NDUFS5	mitochondrion
NDUFS6	mitochondrion
NDUFS7	mitochondrion
NDUFS8	mitochondrion
NDUFV1	mitochondrion
NDUFV2	mitochondrion
NDUFV3	mitochondrion
NECTIN1	extracellular
NECTIN2	extracellular
NECTIN3	extracellular
NECTIN4	extracellular
NEGR1	membrane
NEIL1	nucleus
NEIL2	cytoplasm
NEIL3	nucleus
NEO1	extracellular
NEU1	mitochondrion
NEU2	cytoplasm
NEU3	cytoplasm
NEU4	cytoplasm
NFASC	extracellular
NFATC1	cytoplasm
NFKB1	cytoplasm
NFKBIA	cytoplasm
NFKBIB	cytoplasm
NFKBIE	cytoplasm
NFS1	mitochondrion
NGF	extracellular
NIT2	extracellular
NLGN2	membrane
NLGN3	membrane
NLGN4X	membrane
NLK	mitochondrion
NLN	mitochondrion
NME1	cytoplasm
NME2	cytoplasm
NME4	mitochondrion
NME6	mitochondrion
NME7	cytoplasm
NMNAT1	cytoplasm
NMNAT2	cytoplasm
NMNAT3	mitochondrion
NMRK1	cytoplasm
NNMT	cytoplasm
NNT	membrane
NOS1	cytoplasm
NOS2	cytoplasm
NOS3	cytoplasm
NOTCH1	membrane
NOTCH2	membrane
NOTCH3	membrane
NOTCH4	membrane
NPR1	membrane
NPR2	membrane
NPY	extracellular
NPY1R	membrane
NQO1	mitochondrion
NR1H3	nucleus
NR4A1	nucleus
NR4A2	nucleus
NRAS	cytoplasm
NRCAM	extracellular
NRXN1	membrane
NRXN2	extracellular
NRXN3	extracellular
NSD1	nucleus
NSD2	nucleus
NSD3	nucleus
NSDHL	cytoplasm
NT5C	nucleus
NT5C2	cytoplasm
NT5C3A	mitochondrion
NT5C3B	cytoplasm
NT5E	membrane
NT5M	mitochondrion
NTHL1	nucleus
NTNG1	membrane
NTNG2	membrane
NTPCR	nucleus
NTRK1	membrane
NTSR1	membrane
NUDT12	cytoplasm
NUDT16	mitochondrion
NUDT2	mitochondrion
NUDT5	cytoplasm
NUDT9	extracellular
NUS1	membrane
OAT	mitochondrion
OCLN	membrane
OCRL	membrane
ODC1	cytoplasm
OGDH	mitochondrion
OGDHL	mitochondrion
OGG1	mitochondrion
OLAH	cytoplasm
OLR1	membrane
OPLAH	cytoplasm
OPRM1	membrane
OR10A2	membrane
OR10A3	membrane
OR10A4	membrane
OR10A7	membrane
OR10G2	membrane
OR10G3	membrane
OR10G4	membrane
OR10G7	membrane
OR10G8	membrane
OR10G9	membrane
OR10H1	membrane
OR10H2	membrane
OR10H3	membrane
OR10H4	membrane
OR10H5	membrane
OR10J1	membrane
OR10J5	membrane
OR10K1	membrane
OR10K2	membrane
OR10Q1	membrane
OR10T2	membrane
OR10V1	membrane
OR10W1	membrane
OR10X1	membrane
OR10Z1	membrane
OR11H4	membrane
OR11H6	membrane
OR11L1	membrane
OR12D2	membrane
OR12D3	membrane
OR13A1	membrane
OR13C2	membrane
OR13C4	membrane
OR13C5	membrane
OR13C8	membrane
OR13C9	membrane
OR13F1	membrane
OR13G1	membrane
OR14A16	membrane
OR14C36	membrane
OR14J1	membrane
OR1C1	membrane
OR1D2	membrane
OR1D5	membrane
OR1E1	membrane
OR1E2	membrane
OR1I1	membrane
OR1J1	membrane
OR1J2	membrane
OR1J4	membrane
OR1K1	membrane
OR1L1	membrane
OR1L4	membrane
OR1L6	membrane
OR1M1	membrane
OR1N1	membrane
OR1N2	membrane
OR1Q1	membrane
OR2A1	membrane
OR2A12	membrane
OR2A14	membrane
OR2A25	membrane
OR2A4	membrane
OR2A42	membrane
OR2A5	membrane
OR2A7	membrane
OR2AG2	membrane
OR2AP1	membrane
OR2B2	membrane
OR2B3	membrane
OR2B6	membrane
OR2C1	membrane
OR2F1	membrane
OR2G2	membrane
OR2G3	membrane
OR2G6	membrane
OR2H2	membrane
OR2J3	membrane
OR2L2	membrane
OR2L3	membrane
OR2L5	membrane
OR2L8	membrane
OR2M2	membrane
OR2M3	membrane
OR2M4	membrane
OR2M5	membrane
OR2M7	membrane
OR2S2	membrane
OR2T10	membrane
OR2T11	membrane
OR2T12	membrane
OR2T27	membrane
OR2T29	membrane
OR2T3	membrane
OR2T33	membrane
OR2T34	membrane
OR2T5	membrane
OR2T6	membrane
OR2T8	membrane
OR2V1	membrane
OR2V2	membrane
OR2W3	membrane
OR3A1	membrane
OR4A5	membrane
OR4B1	membrane
OR4C12	membrane
OR4C13	membrane
OR4C16	membrane
OR4C3	membrane
OR4C46	membrane
OR4C6	membrane
OR4D10	membrane
OR4D11	membrane
OR4D2	membrane
OR4D9	membrane
OR4E2	membrane
OR4F15	membrane
OR4F21	membrane
OR4F29	membrane
OR4F5	membrane
OR4F6	membrane
OR4K1	membrane
OR4K13	membrane
OR4K14	membrane
OR4K2	membrane
OR4L1	membrane
OR4M1	membrane
OR4N2	membrane
OR4N5	membrane
OR4S1	membrane
OR4S2	membrane
OR4X1	membrane
OR51A2	membrane
OR51A4	membrane
OR51A7	membrane
OR51B4	membrane
OR51B6	membrane
OR51D1	membrane
OR51E1	membrane
OR51E2	membrane
OR51F2	membrane
OR51G1	membrane
OR51G2	membrane
OR51I2	membrane
OR51L1	membrane
OR51M1	membrane
OR51Q1	membrane
OR52A1	membrane
OR52A5	membrane
OR52B4	membrane
OR52B6	membrane
OR52D1	membrane
OR52E2	membrane
OR52E4	membrane
OR52E6	membrane
OR52J3	membrane
OR52K1	membrane
OR52K2	membrane
OR52L1	membrane
OR52M1	membrane
OR52N1	membrane
OR52N5	membrane
OR52R1	membrane
OR56A3	membrane
OR56A4	membrane
OR56A5	membrane
OR56B1	membrane
OR56B4	membrane
OR5A1	membrane
OR5A2	membrane
OR5AC2	membrane
OR5AN1	membrane
OR5AU1	membrane
OR5B17	membrane
OR5B2	membrane
OR5B3	membrane
OR5D13	membrane
OR5D14	membrane
OR5D16	membrane
OR5F1	membrane
OR5H1	membrane
OR5H14	membrane
OR5H6	membrane
OR5I1	membrane
OR5J2	membrane
OR5K1	membrane
OR5K3	membrane
OR5K4	membrane
OR5L1	membrane
OR5L2	membrane
OR5M1	membrane
OR5M3	membrane
OR5M9	membrane
OR5T1	membrane
OR5V1	membrane
OR5W2	membrane
OR6A2	membrane
OR6B1	membrane
OR6C2	membrane
OR6C4	membrane
OR6C6	membrane
OR6C68	membrane
OR6C70	membrane
OR6C75	membrane
OR6C76	membrane
OR6F1	membrane
OR6K3	membrane
OR6N1	membrane
OR6S1	membrane
OR6Y1	membrane
OR7A10	membrane
OR7A17	membrane
OR7A5	membrane
OR7C2	membrane
OR7D2	membrane
OR7D4	membrane
OR7E24	membrane
OR7G1	membrane
OR7G3	membrane
OR8A1	membrane
OR8B2	membrane
OR8B3	membrane
OR8B8	membrane
OR8D1	membrane
OR8D4	membrane
OR8H1	membrane
OR8H2	membrane
OR8H3	membrane
OR8J1	membrane
OR8J3	membrane
OR8K5	membrane
OR8U1	membrane
OR9A4	membrane
OR9G1	membrane
OR9K2	membrane
OR9Q1	membrane
ORAI3	membrane
ORC1	nucleus
ORC2	nucleus
ORC3	nucleus
ORC4	cytoplasm
ORC5	mitochondrion
ORC6	nucleus
OTC	mitochondrion
OXA1L	mitochondrion
OXCT1	mitochondrion
OXCT2	mitochondrion
OXSM	mitochondrion
OXTR	membrane
P2RX1	membrane
P2RX2	membrane
P2RX3	membrane
P2RX4	membrane
P2RX5	membrane
P2RX7	membrane
P4HA2	extracellular
P4HA3	extracellular
PAFAH1B1	nucleus
[truncated: 1,284 more rows]
